# Supplementary material for: Model-Guided Metabolic Rewiring for Gamma-Aminobutyric Acid and Butyrolactam Biosynthesis in Corynebacterium glutamicum ATCC13032
Source: Biology (Basel). 2022 May 31;11(6):846. doi: 10.3390/biology11060846 (PMC9219837; doi:10.3390/biology11060846)
Supplement: Supplementary file 1 [file biology-11-00846-s001.zip]

Archive with 2 entries (2 files):
- biology-1715972-Supplementary.pdf
- Supplementary Table S3.xls
