# Supplementary material for: Model-Guided Metabolic Rewiring for Gamma-Aminobutyric Acid and Butyrolactam Biosynthesis in Corynebacterium glutamicum ATCC13032
Source: Biology (Basel). 2022 May 31;11(6):846. doi: 10.3390/biology11060846 (PMC9219837; doi:10.3390/biology11060846)
Supplement: Supplementary file 1 [file biology-11-00846-s001.zip › Supplementary Table S3.xls]

## Sheet: WT strain & GABA producer 
rxns	rxnNames	subSystems		WT strain	GABA overproducer
ACCOAC'	acetyl-CoA carboxylase'	Membrane Lipid Metabolism'		1.50891	0.301789
ICL'	Isocitrate lyase'	Anaplerotic Reactions'		0	0
MALS'	malate synthase'	Anaplerotic Reactions'		0	0
PDH'	pyruvate dehydrogenase'	Glycolysis/Gluconeogenesis'		4.46714	4.49762
ACKr'	acetate kinase'	Pyruvate Metabolism'		0.0573947	0.0187028
ACONTa'	aconitase (half-reaction A, Citrate hydro-lyase)'	Citric Acid Cycle'		2.52777	4.10973
ACONTb'	aconitase (half-reaction B, Isocitrate hydro-lyase)'	Citric Acid Cycle'		2.52777	4.10973
ACPPAT120'	acyl-(acyl carrier protein):phosphate acyltransferase (C12:0)'	Glycerophospholipid Metabolism'		0	0
ACPPAT140'	acyl-(acyl carrier protein):phosphate acyltransferase (C14:0)'	Glycerophospholipid Metabolism'		0	0
ACPPAT141'	acyl-(acyl carrier protein):phosphate acyltransferase (C14:1)'	Glycerophospholipid Metabolism'		0	0
ACPPAT160'	acyl-(acyl carrier protein):phosphate acyltransferase (C16:0)'	Glycerophospholipid Metabolism'		0	0
ACPPAT161'	acyl-(acyl carrier protein):phosphate acyltransferase (C16:1)'	Glycerophospholipid Metabolism'		0	0
ACPPAT180'	acyl-(acyl carrier protein):phosphate acyltransferase (C18:0)'	Glycerophospholipid Metabolism'		0	0
ACPPAT181'	acyl-(acyl carrier protein):phosphate acyltransferase (C18:1)'	Glycerophospholipid Metabolism'		0	0
ACPS1'	acyl-carrier protein synthase'	Cofactor and Prosthetic Group Biosynthesis'		0	0
APH140'	acylphosphatase (C14:0)'	Glycerophospholipid Metabolism'		0	0
ALCD2x'	alcohol dehydrogenase (ethanol)'	Pyruvate Metabolism'		0	0
ALCD19'	alcohol dehydrogenase (glycerol)'	Alternate Carbon Metabolism'		0	0
ACALD'	acetaldehyde dehydrogenase (acetylating)'	Pyruvate Metabolism'		8.9248e-25	0
ADK1'	adenylate kinase'	Nucleotide Salvage Pathway'		1000	1000
ADK2'	adenylate kinase'	Nucleotide Salvage Pathway'		-0.00339502	-0.00067902
ADNK1'	adenosine kinase'	Nucleotide Salvage Pathway'		0	0
CYSTL'	cystathionine b-lyase'	Methionine Metabolism'		0.0361168	0.00722354
ARBabcpp'	L-arabinose transport via ABC system '	Transport'		0	0
ALATRS'	Alanyl-tRNA synthetase'	tRNA Charging'		0	0
ALAR'	alanine racemase'	Alanine and Aspartate Metabolism'		0.0769029	0.0153809
AGM4PApp'	N-Acetyl-D-glucosamine(anhydrous)N-Acetylmuramyl-tetrapeptide amidase '	Murein Recycling'		0	0
AMPN'	AMP nucleosidase'	Nucleotide Salvage Pathway'		0	0
NH4tpp'	ammonia reversible transport '	Inorganic Ion Transport and Metabolism'		3.75795	4.73917
MALTabcpp'	maltose transport via ABC system '	Transport'		0	0
ASNN'	L-asparaginase'	Alanine and Aspartate Metabolism'		0	0
ADPT'	adenine phosphoribosyltransferase'	Nucleotide Salvage Pathway'		5.23517e-29	0
ACGK'	acetylglutamate kinase'	Arginine and Proline Metabolism'		0.0903594	0.0180723
AGPR'	N-acetyl-g-glutamyl-phosphate reductase'	Arginine and Proline Metabolism'		-0.0903594	-0.0180723
ACOTA'	acetylornithine transaminase'	Arginine and Proline Metabolism'		-0.0903594	-0.0180723
OCBT'	ornithine carbamoyltransferase'	Arginine and Proline Metabolism'		0.0903594	0.0180723
ARGSS'	argininosuccinate synthase'	Arginine and Proline Metabolism'		0.0903594	0.0180723
ARGSL'	argininosuccinate lyase'	Arginine and Proline Metabolism'		0.0903594	0.0180723
ACGS'	N-acetylglutamate synthase'	Arginine and Proline Metabolism'		0	0
GLUNATF'	glutamate N-acetyltransferase'	Arginine and Proline Metabolism'		0.0903594	0.0180723
ARGTRS'	Arginyl-tRNA synthetase'	tRNA Charging'		0	0
PSCVT'	3-phosphoshikimate 1-carboxyvinyltransferase'	Tyrosine, Tryptophan, and Phenylalanine Metabolism'		0.111216	0.0222438
DHQS'	3-dehydroquinate synthase'	Tyrosine, Tryptophan, and Phenylalanine Metabolism'		0.111216	0.0222438
CHORS'	chorismate synthase'	Tyrosine, Tryptophan, and Phenylalanine Metabolism'		0.111216	0.0222438
DHQTi'	3-dehydroquinate dehydratase, irreversible'	Tyrosine, Tryptophan, and Phenylalanine Metabolism'		0.111216	0.0222438
SHK3Dr'	shikimate dehydrogenase'	Tyrosine, Tryptophan, and Phenylalanine Metabolism'		0.111216	0.0222438
DDPA'	3-deoxy-D-arabino-heptulosonate 7-phosphate synthetase'	Tyrosine, Tryptophan, and Phenylalanine Metabolism'		0.111216	0.0222438
SHKK'	shikimate kinase'	Tyrosine, Tryptophan, and Phenylalanine Metabolism'		0.111216	0.0222438
TRPt2rpp'	L-tryptophan reversible transport via proton symport '	Transport'		1.24467e-26	0
ASAD'	aspartate-semialdehyde dehydrogenase'	Threonine and Lysine Metabolism'		-0.365589	-0.0731196
ASPT'	L-aspartase'	Alanine and Aspartate Metabolism'		0	0
ASPTA'	aspartate transaminase'	Alanine and Aspartate Metabolism'		-0.872201	-0.174444
ASPTRS'	Aspartyl-tRNA synthetase'	tRNA Charging'		0	0
BETALDHx'	betaine-aldehyde dehydrogenase'	Alternate Carbon Metabolism'		0	0
BETALDHy'	betaine-aldehyde dehydrogenase'	Alternate Carbon Metabolism'		0	0
GLYBabcpp'	Glycine betaine transport via ABC system '	Transport'		0	0
AMAOTr'	adenosylmethionine-8-amino-7-oxononanoate transaminase'	Cofactor and Prosthetic Group Biosynthesis'		0	0
BTS4'	Biotin synthase'	Cofactor and Prosthetic Group Biosynthesis'		0	0
DBTS'	dethiobiotin synthase'	Cofactor and Prosthetic Group Biosynthesis'		0	0
LEUt2rpp'	L-leucine reversible transport via proton symport '	Transport'		0	0
GLYCDx'	(S,S)-2,3-butanediol dehydrogenase'	Alternate Carbon Metabolism'		0	0
CBPS'	carbamoyl-phosphate synthase (glutamine-hydrolysing)'	Arginine and Proline Metabolism'		0	0
DASYN120'	CDP-diacylglycerol synthetase (n-C12:0)'	Glycerophospholipid Metabolism'		0	0
DASYN140'	CDP-diacylglycerol synthetase (n-C14:0)'	Glycerophospholipid Metabolism'		0	0
DASYN141'	CDP-diacylglycerol synthetase (n-C14:1)'	Glycerophospholipid Metabolism'		0	0
DASYN160'	CDP-diacylglycerol synthetase (n-C16:0)'	Glycerophospholipid Metabolism'		0	0
DASYN161'	CDP-diacylglycerol synthetase (n-C16:1)'	Glycerophospholipid Metabolism'		0	0
DASYN180'	CDP-diacylglycerol synthetase (n-C18:0)'	Glycerophospholipid Metabolism'		0	0
DASYN181'	CDP-diacylglycerol synthetase (n-C18:1)'	Glycerophospholipid Metabolism'		0	0
GTPDPDP'	guanosine-5''-triphosphate,3''-diphosphate diphosphatase'	Cofactor and Prosthetic Group Biosynthesis'		0	0
HDPA2'	dihydroxyacetone phosphate phosphatase2'	Alternate Carbon Metabolism'		0	0
CA2t3pp'	calcium (Ca+2) transport out via proton antiport '	Inorganic Ion Transport and Metabolism'		0	0
CITL'	Citrate lyase'	Citric Acid Cycle'		0	0
CYTK1'	cytidylate kinase (CMP)'	Nucleotide Salvage Pathway'		0.0140646	0.00281298
CYTK2'	cytidylate kinase (dCMP)'	Nucleotide Salvage Pathway'		-0.00395328	-0.000790675
PNTK'	pantothenate kinase'	Cofactor and Prosthetic Group Biosynthesis'		0.000297363	5.94741e-05
PTPATi'	pantetheine-phosphate adenylyltransferase'	Cofactor and Prosthetic Group Biosynthesis'		0.000297363	5.94741e-05
DPCOAK'	dephospho-CoA kinase'	Cofactor and Prosthetic Group Biosynthesis'		0.000297363	5.94741e-05
RZ5PP'	alpha-ribazole 5-phosphate phosphatase'	Cofactor and Prosthetic Group Biosynthesis'		0	0
ADOCBLS'	Adenosylcobalamin 5''-phosphate synthase'	Cofactor and Prosthetic Group Biosynthesis'		0	0
NNDMBRT'	Nicotinate-nucleotide dimethylbenzimidazole phosphoribosyltransferase'	Cofactor and Prosthetic Group Biosynthesis'		0	0
ACBIPGT'	Adenosyl cobinamide phosphate guanyltransferase'	Cofactor and Prosthetic Group Biosynthesis'		0	0
ADOCBIK'	Adenosyl cobinamide kinase'	Cofactor and Prosthetic Group Biosynthesis'		0	0
CSND'	Creatinine deaminase'	Arginine and Proline Metabolism'		0	0
DMATT'	dimethylallyltranstransferase'	Cofactor and Prosthetic Group Biosynthesis'		2.85657e-05	5.71328e-06
GRTT'	geranyltranstransferase'	Cofactor and Prosthetic Group Biosynthesis'		2.85657e-05	5.71328e-06
CHORM'	chorismate mutase'	Tyrosine, Tryptophan, and Phenylalanine Metabolism'		0.097988	0.0195981
CYTBD2pp'	cytochrome oxidase bd (menaquinol-8: 2 protons) '	Oxidative Phosphorylation'		0	0
CYTBDpp'	cytochrome oxidase bd (ubiquinol-8: 2 protons) '	Oxidative Phosphorylation'		0	12.4537
CYTBO3_4pp'	cytochrome oxidase bo3 (ubiquinol-8: 4 protons) '	Oxidative Phosphorylation'		17.5497	0
ADNCYC'	adenylate cyclase'	Nucleotide Salvage Pathway'		0	0
GTHRDabc2pp'	glutathione export via ABC system '	Transport'		0	0
HCO3E'	HCO3 equilibration reaction'	Alternate Carbon Metabolism'		2.84915	15.4959
SERAT'	serine O-acetyltransferase'	Cysteine Metabolism'		0.0573947	0.0114792
PAPSR'	phosphoadenylyl-sulfate reductase (thioredoxin)'	Cysteine Metabolism'		0	0
PAPSR2'	phosphoadenylyl-sulfate reductase (glutaredoxin)'	Cysteine Metabolism'		0	0
SFRD'	sulfite reductase'	Inorganic Ion Transport and Metabolism'		0	0
SULRi'	sulfite reductase (NADPH2)'	Cysteine Metabolism'		0.0573947	0.0114792
CYSS'	cysteine synthase'	Cysteine Metabolism'		0.0573947	0.0114792
BPNT'	3'',5''-bisphosphate nucleotidase'	Cysteine Metabolism'		0	0
CYSTRS'	Cysteinyl-tRNA synthetase'	tRNA Charging'		0	0
MDDCP3pp'	murein D,D-carboxypeptidase (murein5p5p) '	Murein Biosynthesis'		0	0
MDDCP4pp'	murein D,D-carboxypeptidase (murein5p4p) '	Murein Biosynthesis'		0	0
MDDCP5pp'	murein D,D-carboxypeptidase (murein5p3p) '	Murein Biosynthesis'		0	0
DAAD'	D-Amino acid dehydrogenase'	Alanine and Aspartate Metabolism'		0	0
DHDPS'	dihydrodipicolinate synthase'	Threonine and Lysine Metabolism'		0.109653	0.0219311
DHDPRy'	dihydrodipicolinate reductase (NADPH)'	Threonine and Lysine Metabolism'		0.109653	0.0219311
SDPTA'	succinyldiaminopimelate transaminase'	Threonine and Lysine Metabolism'		1.02473e-29	0
THDPS'	tetrahydrodipicolinate succinylase'	Threonine and Lysine Metabolism'		0	0
SDPDS'	succinyl-diaminopimelate desuccinylase'	Threonine and Lysine Metabolism'		-1.02473e-29	0
DAPE'	diaminopimelate epimerase'	Threonine and Lysine Metabolism'		0	0
DCTPD'	dCTP deaminase'	Nucleotide Salvage Pathway'		0	0
FUMt2_2pp'	Fumarate transport via proton symport (2 H) '	Transport'		0	0
DAPDH'	diaminopimelate dehydrogenase'	Threonine and Lysine Metabolism'		0.109653	0.0219311
ALAALAr'	D-alanine-D-alanine ligase (reversible)'	Cell Envelope Biosynthesis'		0.0384514	0.00769047
DRPA'	deoxyribose-phosphate aldolase'	Alternate Carbon Metabolism'		0	0
PGL'	6-phosphogluconolactonase'	Pentose Phosphate Pathway'		1.79649	0
PPCDC'	phosphopantothenoylcysteine decarboxylase'	Cofactor and Prosthetic Group Biosynthesis'		0.000297363	5.94741e-05
PPNCL2'	phosphopantothenate-cysteine ligase'	Cofactor and Prosthetic Group Biosynthesis'		0.000297363	5.94741e-05
NTPTP1'	Nucleoside triphosphate tripolyhydrolase'	Nucleotide Salvage Pathway'		0	0
NTPTP2'	Nucleoside triphosphate tripolyhydrolase'	Nucleotide Salvage Pathway'		0	0
MM-COA_ADD5'	Propanoyl-CoA:carbon-dioxide ligase (ADP-forming)'	Alternate Carbon Metabolism'		0	0
DUTPDP'	dUTP diphosphatase'	Nucleotide Salvage Pathway'		0	0
DXPRIi'	1-deoxy-D-xylulose reductoisomerase'	Cofactor and Prosthetic Group Biosynthesis'		0.000314223	6.28461e-05
DXPS'	1-deoxy-D-xylulose 5-phosphate synthase'	Cofactor and Prosthetic Group Biosynthesis'		0.000314223	6.28461e-05
ENO'	enolase'	Glycolysis/Gluconeogenesis'		7.09437	9.01063
ICHORS'	isochorismate synthase'	Cofactor and Prosthetic Group Biosynthesis'		0	0
3OAR100'	3-oxoacyl-[acyl-carrier-protein] reductase (n-C10:0)'	Cell Envelope Biosynthesis'		0.200779	0.0401568
3OAR120'	3-oxoacyl-[acyl-carrier-protein] reductase (n-C12:0)'	Cell Envelope Biosynthesis'		0.0909228	0.018185
3OAR140'	3-oxoacyl-[acyl-carrier-protein] reductase (n-C14:0)'	Cell Envelope Biosynthesis'		0.0909228	0.018185
3OAR160'	3-oxoacyl-[acyl-carrier-protein] reductase (n-C16:0)'	Cell Envelope Biosynthesis'		0.089608	0.017922
3OAR180'	3-oxoacyl-[acyl-carrier-protein] reductase (n-C18:0)'	Cell Envelope Biosynthesis'		0.00183722	0.000367454
3OAR40'	3-oxoacyl-[acyl-carrier-protein] reductase (n-C4:0)'	Cell Envelope Biosynthesis'		0.200779	0.0401568
3OAR60'	3-oxoacyl-[acyl-carrier-protein] reductase (n-C6:0)'	Cell Envelope Biosynthesis'		0.200779	0.0401568
3OAR80'	3-oxoacyl-[acyl-carrier-protein] reductase (n-C8:0)'	Cell Envelope Biosynthesis'		0.200779	0.0401568
3OAR121'	3-oxoacyl-[acyl-carrier-protein] reductase (n-C12:1)'	Cell Envelope Biosynthesis'		0.109857	0.0219718
3OAR141'	3-oxoacyl-[acyl-carrier-protein] reductase (n-C14:1)'	Cell Envelope Biosynthesis'		0.109857	0.0219718
3OAR161'	3-oxoacyl-[acyl-carrier-protein] reductase (n-C16:1)'	Cell Envelope Biosynthesis'		0.107469	0.0214942
3OAR181'	3-oxoacyl-[acyl-carrier-protein] reductase (n-C18:1)'	Cell Envelope Biosynthesis'		0.105301	0.0210607
FACOAL100t2pp'	fatty-acid-CoA ligase (decanoate transport via vectoral Co-A coupling)'	Cell Envelope Biosynthesis'		0	0
FACOAL120t2pp'	fatty-acid-CoA ligase (dodecanoate transport via vectoral Co-A coupling)'	Cell Envelope Biosynthesis'		0	0
FACOAL140t2pp'	fatty-acid-CoA ligase (tetradecanoate transport via vectoral Co-A coupling)'	Cell Envelope Biosynthesis'		0	0
FACOAL141t2pp'	fatty-acid-CoA ligase (tetradecenoate transport via vectoral Co-A coupling)'	Cell Envelope Biosynthesis'		0	0
FACOAL160t2pp'	fatty-acid-CoA ligase (hexadecanoate transport via vectoral Co-A coupling)'	Cell Envelope Biosynthesis'		0	0
FACOAL161t2pp'	fatty-acid-CoA ligase (hexadecenoate transport via vectoral Co-A coupling)'	Cell Envelope Biosynthesis'		0	0
FACOAL180t2pp'	fatty-acid-CoA ligase (octadecanoate transport via vectoral Co-A coupling)'	Cell Envelope Biosynthesis'		0	0
FACOAL181t2pp'	fatty-acid-CoA ligase (octadecenoate transport via vectoral Co-A coupling)'	Cell Envelope Biosynthesis'		0	0
FACOAL60t2pp'	fatty-acid-CoA ligase (hexanoate transport via vectoral Co-A coupling)'	Cell Envelope Biosynthesis'		0	0
FACOAL80t2pp'	fatty-acid-CoA ligase (octanoate transport via vectoral Co-A coupling)'	Cell Envelope Biosynthesis'		0	0
ACOAD1f'	acyl-CoA dehydrogenase (butanoyl-CoA)'	Membrane Lipid Metabolism'		0	0
ACOAD2f'	acyl-CoA dehydrogenase (hexanoyl-CoA)'	Membrane Lipid Metabolism'		0	0
ACOAD3f'	acyl-CoA dehydrogenase (octanoyl-CoA)'	Membrane Lipid Metabolism'		0	0
ACOAD4f'	acyl-CoA dehydrogenase (decanoyl-CoA)'	Membrane Lipid Metabolism'		0	0
ACOAD5f'	acyl-CoA dehydrogenase (dodecanoyl-CoA)'	Membrane Lipid Metabolism'		0	0
ACOAD6f'	acyl-CoA dehydrogenase (tetradecanoyl-CoA)'	Membrane Lipid Metabolism'		0	0
ACOAD7f'	acyl-CoA dehydrogenase (hexadecanoyl-CoA)'	Membrane Lipid Metabolism'		0	0
ACOAD8f'	acyl-CoA dehydrogenase (octadecanoyl-CoA)'	Membrane Lipid Metabolism'		0	0
FBA'	fructose-bisphosphate aldolase'	Glycolysis/Gluconeogenesis'		3.61313	4.57839
FMETTRS'	Methionyl-tRNA formyltransferase'	tRNA Charging'		0	0
DHFR'	dihydrofolate reductase'	Cofactor and Prosthetic Group Biosynthesis'		0.00339502	0.00067902
ADCS'	4-amino-4-deoxychorismate synthase'	Cofactor and Prosthetic Group Biosynthesis'		0	0
DHFS'	dihydrofolate synthase'	Cofactor and Prosthetic Group Biosynthesis'		0	0
MTHFC'	methenyltetrahydrofolate cyclohydrolase'	Folate Metabolism'		0.266046	0.0532105
MTHFD'	methylenetetrahydrofolate dehydrogenase (NADP)'	Folate Metabolism'		0.266046	0.0532105
GTPCI'	GTP cyclohydrolase I'	Cofactor and Prosthetic Group Biosynthesis'		0	0
HPPK2'	6-hydroxymethyl-dihydropterin pyrophosphokinase'	Cofactor and Prosthetic Group Biosynthesis'		0	0
DHPS2'	dihydropteroate synthase'	Cofactor and Prosthetic Group Biosynthesis'		0	0
DHPTPE'	dihydroneopterin triphosphate 2''-epimerase'	Cofactor and Prosthetic Group Biosynthesis'		0	0
FEROpp'	ferroxidase'	Inorganic Ion Transport and Metabolism'		0.00549945	0.00109992
FUM'	fumarase'	Citric Acid Cycle'		2.17677	0.0519725
SSALy'	succinate-semialdehyde dehydrogenase (NADP)'	Arginine and Proline Metabolism'		0	0
ABTA'	4-aminobutyrate transaminase'	Arginine and Proline Metabolism'		0	0
UDPG4E'	UDPglucose 4-epimerase'	Alternate Carbon Metabolism'		0.0304775	0.00609565
GALUi'	UTP-glucose-1-phosphate uridylyltransferase (irreversible)'	Cell Envelope Biosynthesis'		0.058566	0.00756847
GAPD'	glyceraldehyde-3-phosphate dehydrogenase'	Glycolysis/Gluconeogenesis'		7.58756	9.10927
GLNTRS'	Glutaminyl-tRNA synthetase'	tRNA Charging'		0	0
GLUDy'	glutamate dehydrogenase (NADP)'	Glutamate Metabolism'		2.97776	4.58312
GTHRDHpp'	glutathione hydralase '	Cofactor and Prosthetic Group Biosynthesis'		0	0
HPYRI'	hydroxypyruvate isomerase'	Alternate Carbon Metabolism'		0	0
UDPGALM'	UDPgalactopyranose mutase'	Cell Envelope Biosynthesis'		0	0
GLCS1'	glycogen synthase (ADPGlc)'	Glycolysis/Gluconeogenesis'		0	0
GLBRAN2'	1,4-alpha-glucan branching enzyme (glycogen -> bglycogen)'	Glycolysis/Gluconeogenesis'		0	0
GLGC'	glucose-1-phosphate adenylyltransferase'	Glycolysis/Gluconeogenesis'		0	0
GLCP'	glycogen phosphorylase'	Glycolysis/Gluconeogenesis'		0	0
GLCP2'	glycogen phosphorylase'	Glycolysis/Gluconeogenesis'		0	0
HEX1'	hexokinase (D-glucose:ATP)'	Glycolysis/Gluconeogenesis'		0	0
PGAMT'	phosphoglucosamine mutase'	Cell Envelope Biosynthesis'		-0.0621739	-0.0124351
GF6PTA'	glutamine-fructose-6-phosphate transaminase'	Cell Envelope Biosynthesis'		0.0621739	0.0124351
G1PACT'	glucosamine-1-phosphate N-acetyltransferase'	Cell Envelope Biosynthesis'		0.0621739	0.0124351
UAGDP'	UDP-N-acetylglucosamine diphosphorylase'	Cell Envelope Biosynthesis'		0.0621739	0.0124351
GLNS'	glutamine synthetase'	Glutamate metabolism'		0.551863	0.110375
G3PD5'	glycerol-3-phosphate dehydrogenase (ubiquinone-8)'	Oxidative Phosphorylation'		0	0
GLYK'	glycerol kinase'	Alternate Carbon Metabolism'		8.26046e-05	1.65213e-05
GPDDA2'	Glycerophosphodiester phosphodiesterase (Glycerophosphoethanolamine)1'	Glycerophospholipid Metabolism'		0	0
GPDDA3'	Glycerophosphodiester phosphodiesterase (Glycerophosphoserine)1'	Glycerophospholipid Metabolism'		0	0
GPDDA4'	Glycerophosphodiester phosphodiesterase (Glycerophosphoglycerol)'	Glycerophospholipid Metabolism'		0	0
GPDDA5'	Glycerophosphodiester phosphodiesterase (Glycerophosphoinositol)'	Glycerophospholipid Metabolism'		0	0
FBP'	fructose-bisphosphatase'	Glycolysis/Gluconeogenesis'		0	0
GLUN'	glutaminase'	Glutamate Metabolism'		0	0
GLUSy'	glutamate synthase (NADPH)'	Glutamate metabolism'		0	0
GLUTRS'	glutamyl-tRNA synthetase'	tRNA Charging'		0	0
GLUabcpp'	L-glutamate transport via ABC system '	Transport'		0	0
GLYCK2'	glycerate kinase'	Glycine and Serine Metabolism'		0	0
GLYCK'	glycerate kinase'	Glyoxylate Metabolism'		0	0
GLYTRS'	Glycyl-tRNA synthetase'	tRNA Charging'		0	0
DGK1'	deoxyguanylate kinase (dGMP:ATP)'	Nucleotide Salvage Pathway'		-0.00395328	-0.000790675
GK1'	guanylate kinase (GMP:ATP)'	Nucleotide Salvage Pathway'		0.0268726	0.00537465
GND'	phosphogluconate dehydrogenase'	Pentose Phosphate Pathway'		1.79649	0
FRUURt2rpp'	D-fructuronate transport via proton symport, reversible '	Transport'		0	0
GNK'	gluconokinase'	Alternate Carbon Metabolism'		0	0
GTHOr'	glutathione oxidoreductase'	Cofactor and Prosthetic Group Biosynthesis'		0	0
G3PT'	glycerol-3-phosphatase'	Alternate Carbon Metabolism'		0	0
G3PD2'	glycerol-3-phosphate dehydrogenase (NADP)'	Alternate Carbon Metabolism'		-0.0284755	-0.00569523
GMPS2'	GMP synthase'	Purine and Pyrimidine Biosynthesis'		0.0268726	0.00537465
IMPD'	IMP dehydrogenase'	Purine and Pyrimidine Biosynthesis'		0.0965495	0.0193104
HDPA1'	dihydroxyacetone phosphate phosphatase'	Alternate Carbon Metabolism'		0	0
PPBNGS'	porphobilinogen synthase'	Cofactor and Prosthetic Group Biosynthesis'		0	0
HMBS'	hydroxymethylbilane synthase'	Cofactor and Prosthetic Group Biosynthesis'		0	0
UPP3S'	uroporphyrinogen-III synthase'	Cofactor and Prosthetic Group Biosynthesis'		0	0
UPP3MT'	uroporphyrinogen methyltransferase'	Cofactor and Prosthetic Group Biosynthesis'		0	0
UPPDC1'	uroporphyrinogen decarboxylase (uroporphyrinogen III)'	Cofactor and Prosthetic Group Biosynthesis'		0	0
G1SAT'	glutamate-1-semialdehyde aminotransferase'	Cofactor and Prosthetic Group Biosynthesis'		0	0
CPPPGO2'	Oxygen Independent coproporphyrinogen-III oxidase'	Cofactor and Prosthetic Group Biosynthesis'		0	0
PPPGO'	protoporphyrinogen oxidase (aerobic)'	Cofactor and Prosthetic Group Biosynthesis'		0	0
PPPGO3'	protoporphyrinogen oxidase (anaerobic)'	Cofactor and Prosthetic Group Biosynthesis'		-1.0311e-29	0
PRMICI'	1-(5-phosphoribosyl)-5-[(5-phosphoribosylamino)methylideneamino)imidazole-4-carboxamide isomerase'	Histidine Metabolism'		0.031948	0.00638975
IGPDH'	imidazoleglycerol-phosphate dehydratase'	Histidine Metabolism'		0.031948	0.00638975
HISTD'	histidinol dehydrogenase'	Histidine Metabolism'		0.031948	0.00638975
PRATPP'	phosphoribosyl-ATP pyrophosphatase'	Histidine Metabolism'		0.031948	0.00638975
IG3PS'	Imidazole-glycerol-3-phosphate synthase'	Histidine Metabolism'		0.031948	0.00638975
ATPPRT'	ATP phosphoribosyltransferase'	Histidine Metabolism'		0.031948	0.00638975
PRAMPC'	phosphoribosyl-AMP cyclohydrolase'	Histidine Metabolism'		0.031948	0.00638975
HISTP'	histidinol-phosphatase'	Histidine Metabolism'		0.031948	0.00638975
HISTRS'	Histidyl-tRNA synthetase'	tRNA Charging'		0	0
HSDy'	homoserine dehydrogenase (NADPH)'	Threonine and Lysine Metabolism'		-0.255936	-0.0511884
GUAPRT'	guanine phosphoribosyltransferase'	Nucleotide Salvage Pathway'		0	0
HXPRT'	hypoxanthine phosphoribosyltransferase (Hypoxanthine)'	Nucleotide Salvage Pathway'		0	0
ICDHyr'	isocitrate dehydrogenase (NADP)'	Citric Acid Cycle'		2.52777	4.10973
IPDDI'	isopentenyl-diphosphate D-isomerase'	Cofactor and Prosthetic Group Biosynthesis'		2.85657e-05	5.71328e-06
ILETRS'	Isoleucyl-tRNA synthetase'	tRNA Charging'		0	0
ACHBS'	2-aceto-2-hydroxybutanoate synthase'	Valine, Leucine, and Isoleucine Metabolism'		0.0898832	0.0179771
ACLS'	acetolactate synthase'	Valine, Leucine, and Isoleucine Metabolism'		0.297841	0.0595697
KARA1'	ketol-acid reductoisomerase (2,3-dihydroxy-3-methylbutanoate)'	Valine, Leucine, and Isoleucine Metabolism'		-0.297841	-0.0595697
KARA2'	ketol-acid reductoisomerase (2-Acetolactate)'	Valine, Leucine, and Isoleucine Metabolism'		0.0898832	0.0179771
DHAD1'	dihydroxy-acid dehydratase (2,3-dihydroxy-3-methylbutanoate)'	Valine, Leucine, and Isoleucine Metabolism'		0.297841	0.0595697
DHAD2'	Dihydroxy-acid dehydratase (2,3-dihydroxy-3-methylpentanoate)'	Valine, Leucine, and Isoleucine Metabolism'		0.0898832	0.0179771
ILETA'	isoleucine transaminase'	Valine, Leucine, and Isoleucine Metabolism'		0.0898832	0.0179771
VALTA'	valine transaminase'	Valine, Leucine, and Isoleucine Metabolism'		0	0.0260357
LEUTAi'	leucine transaminase (irreversible)'	Valine, Leucine, and Isoleucine Metabolism'		0.167369	0.0334745
D5GIS'	5-deoxy-glucuronate isomerase'	Inositol phosphate metabolism'		0	0
D52DGK'	5-dehydro-2-deoxygluconokinase'	Inositol phosphate metabolism'		0	0
THCDH'	THcHDO hydrolase'	Inositol phosphate metabolism'		0	0
MI2DHT'	myo-inosose-2 dehydratase'	Inositol phosphate metabolism'		0	0
MI2DH'	myo-inositol 2-dehydrogenase'	Inositol phosphate metabolism'		0	0
MEPCT'	2-C-methyl-D-erythritol 4-phosphate cytidylyltransferase'	Cofactor and Prosthetic Group Biosynthesis'		0.000314223	6.28461e-05
CDPMEK'	4-(cytidine 5''-diphospho)-2-C-methyl-D-erythritol kinase'	Cofactor and Prosthetic Group Biosynthesis'		0.000314223	6.28461e-05
MECDPS'	2-C-methyl-D-erythritol 2,4-cyclodiphosphate synthase'	Cofactor and Prosthetic Group Biosynthesis'		0.000314223	6.28461e-05
MECDPDH2'	2C-methyl-D-erythritol 2,4 cyclodiphosphate dehydratase'	Cofactor and Prosthetic Group Biosynthesis'		0.000314223	6.28461e-05
DMPPS'	1-hydroxy-2-methyl-2-(E)-butenyl 4-diphosphate reductase (dmpp)'	Cofactor and Prosthetic Group Biosynthesis'		0	0
IPDPS'	1-hydroxy-2-methyl-2-(E)-butenyl 4-diphosphate reductase (ipdp)'	Cofactor and Prosthetic Group Biosynthesis'		0.000314223	6.28461e-05
CAT'	catalase'	Oxidative Phosphorylation'		0	0
Kt2pp'	potassium transport in via proton symport '	Inorganic Ion Transport and Metabolism'		0.549947	0.109992
Kt3pp'	potassium transport out via proton antiport '	Inorganic Ion Transport and Metabolism'		0	0
LDH'	L-lactate dehydrogenase'	Pyruvate Metabolism'		0	0
IPPS'	2-isopropylmalate synthase'	Valine, Leucine, and Isoleucine Metabolism'		0.167369	0.0334745
IPMD'	3-isopropylmalate dehydrogenase'	Valine, Leucine, and Isoleucine Metabolism'		0.167369	0.0334745
IPPMIa'	3-isopropylmalate dehydratase'	Valine, Leucine, and Isoleucine Metabolism'		-0.167369	-0.0334745
IPPMIb'	2-isopropylmalate hydratase'	Valine, Leucine, and Isoleucine Metabolism'		-0.167369	-0.0334745
LEUTRS'	Leucyl-tRNA synthetase'	tRNA Charging'		0	0
LIPOS'	Lipoate synthase'	Cofactor and Prosthetic Group Biosynthesis'		0	0
LIPOCT'	Lipoyl(octanoyl) transferase'	Cofactor and Prosthetic Group Biosynthesis'		0	0
L_LACD2'	L-Lactate dehydrogenase (ubiquinone)'	Oxidative Phosphorylation'		0	0
L_LACD3'	L-Lactate dehydrogenase (menaquinone)'	Oxidative Phosphorylation'		0	0
LIPAMPL'	Lipoyl-adenylate protein ligase'	Cofactor and Prosthetic Group Biosynthesis'		0	0
LIPATPT'	Lipoate-ATP adenylate transferase'	Cofactor and Prosthetic Group Biosynthesis'		0	0
OCTNLL'	Octanoate non-lipoylated apo domain ligase'	Cofactor and Prosthetic Group Biosynthesis'		0	0
ASNS1'	asparagine synthase (glutamine-hydrolysing)'	Alanine and Aspartate Metabolism'		0	0
DAPDC'	diaminopimelate decarboxylase'	Threonine and Lysine Metabolism'		0.0889284	0.0177861
ASPK'	aspartokinase'	Threonine and Lysine Metabolism'		0.365589	0.0731196
LYSabcpp'	L-lysine transport via ABC system '	Transport'		0	0
ARGORNt7pp'	arginine/ornithine antiporter '	Transport'		0	0
LYSt2pp'	L-lysine transport in via proton symport '	Transport'		0	9.84862e-24
GLCATr'	D-glucose O-acetyltransferase'	Alternate Carbon Metabolism'		0	0
MALTATr'	maltose O-acetyltransferase'	Alternate Carbon Metabolism'		0	0
AMALT1'	Amylomaltase (maltotriose)'	Alternate Carbon Metabolism'		0	0
AMALT2'	Amylomaltase (maltotetraose)'	Alternate Carbon Metabolism'		0	0
AMALT3'	Amylomaltase (maltopentaose)'	Alternate Carbon Metabolism'		0	0
AMALT4'	Amylomaltase (maltohexaose)'	Alternate Carbon Metabolism'		0	0
MAN6PI'	mannose-6-phosphate isomerase'	Alternate Carbon Metabolism'		0	0
MMM2'	Methylmalonyl-CoA mutase'	Alternate Carbon Metabolism'		0	0
MDH'	malate dehydrogenase'	Citric Acid Cycle'		2.17677	-10.8865
MDH3'	Malate dehydrogenase (menaquinone 8 as acceptor)'	Citric Acid Cycle'		0	0
DHNCOAS'	1,4-dihydroxy-2-napthoyl-CoA synthase'	Cofactor and Prosthetic Group Biosynthesis'		0	0
NPHS'	naphthoate synthase'	Cofactor and Prosthetic Group Biosynthesis'		0	0
SEPHCHCS'	2-succinyl-5-enolpyruvyl-6-hydroxy-3-cyclohexene-1-carboxylate synthase'	Cofactor and Prosthetic Group Biosynthesis'		0	0
SUCBZL'	o-succinylbenzoate-CoA ligase'	Cofactor and Prosthetic Group Biosynthesis'		0	0
SHSL1'	cystathionine gamma-synthase'	Methionine Metabolism'		0.0361168	0
MTHFR2'	5,10-methylenetetrahydrofolate reductase (NADH)'	Folate Metabolism'		0.0361168	0.00722354
METS'	methionine synthase'	Methionine Metabolism'		0.0361168	0.00722354
METAT'	methionine adenosyltransferase'	Methionine Metabolism'		0.000115256	2.30518e-05
METabcpp'	L-methionine transport via ABC system '	Transport'		0	0
METTRS'	Methionyl-tRNA synthetase'	tRNA Charging'		0	0
HSST'	homoserine O-acetyltransferase'	Methionine Metabolism'		0	0.00722354
ACHACB'	O-acetylhomoserine aminocarboxypropyltransferase'	Methionine Metabolism'		0	0
ME2'	malic enzyme (NADP)'	Anaplerotic Reactions'		0	1.10201
MG2t3_2pp'	magnesium (Mg+2) transport in/out via proton antiport '	Inorganic Ion Transport and Metabolism'		0.024442	0.00488852
MNt2pp'	manganese (Mn+2) transport in via proton symport '	Transport'		0	0
CPMPS'	cyclic pyranopterin monophosphate synthase'	Cofactor and Prosthetic Group Biosynthesis'		0	0
MPTS'	molybdopterin synthase'	Cofactor and Prosthetic Group Biosynthesis'		0	0
SULabcpp'	sulfate transport via ABC system '	Inorganic Ion Transport and Metabolism'		0.0696158	0.0139235
BMOCOS'	bis-molybdenum cofactor synthase'	Cofactor and Prosthetic Group Biosynthesis'		0	0
BWCOS'	tungsten bispterin cofactor synthase'	Cofactor and Prosthetic Group Biosynthesis'		0	0
MOCOS'	molybdenum cofactor synthase'	Cofactor and Prosthetic Group Biosynthesis'		0	0
WCOS'	tungsten pterin cofactor synthase'	Cofactor and Prosthetic Group Biosynthesis'		0	0
MPTAT'	molybdopterin adenylyltransferase'	Cofactor and Prosthetic Group Biosynthesis'		0	0
MDH2'	Malate dehydrogenase (ubiquinone 8 as acceptor)'	Citric Acid Cycle'		0	0
PAPPT3'	phospho-N-acetylmuramoyl-pentapeptide-transferase (meso-2,6-diaminopimelate)'	Cell Envelope Biosynthesis'		0	0
MCTP1App'	murein crosslinking transpeptidase 1A:(A2pm->D-ala) '	Murein Biosynthesis'		0	0
MCTP1Bpp'	murein crosslinking transpeptidase 1B:(A2pm->A2pm) '	Murein Biosynthesis'		0	0
MCTP2App'	murein crosslinking transpeptidase 1A:(A2pm->D-ala) '	Murein Biosynthesis'		0	0
MPTG'	murein polymerizing transglycosylase'	Murein Biosynthesis'		0	0
MPTG2'	murein polymerizing transglycosylase 2 (three linked units)'	Murein Biosynthesis'		0	0
MSDH'	methylmalonate-semialdehyde dehydrogenase'	Alternate Carbon Metabolism'		0	0
MSDHD'	malonate-semialdehyde dehydrogenase'	Cofactor and Prosthetic Group Biosynthesis'		0	0
M1PD'	mannitol-1-phosphate 5-dehydrogenase'	Alternate Carbon Metabolism'		0	0
MAN2D'	mannitol 2-dehydrogenase'	Alternate Carbon Metabolism'		0	0
UAGCVT'	UDP-N-acetylglucosamine 1-carboxyvinyltransferase'	Cell Envelope Biosynthesis'		0.0414493	0.00829005
UAMDH'	UDP-N-acetylmuramate dehydrogenase'	Cell Envelope Biosynthesis'		0.0414493	0.00829005
UAMAS'	UDP-N-acetylmuramoyl-L-alanine synthetase'	Cell Envelope Biosynthesis'		0.0207246	0.00414503
UAMAGS'	UDP-N-acetylmuramoyl-L-alanyl-D-glutamate synthetase'	Cell Envelope Biosynthesis'		0.0207246	0.00414503
UAAGDS'	UDP-N-acetylmuramoyl-L-alanyl-D-glutamyl-meso-2,6-diaminopimelate synthetase'	Cell Envelope Biosynthesis'		0.0207246	0.00414503
UGMDDS'	UDP-N-acetylmuramoyl-L-alanyl-D-glutamyl-meso-2,6-diaminopimeloyl-D-alanyl-D-alanine synthetase'	Cell Envelope Biosynthesis'		0	0
UAGPT3'	UDP-N-acetylglucosamine-N-acetylmuramyl-(pentapeptide)pyrophosphoryl-undecaprenol N-acetylglucosamine transferase'	Cell Envelope Biosynthesis'		0	0
GLUR'	glutamate racemase'	Cell Envelope Biosynthesis'		-0.0207246	-0.00414503
QULNS'	quinolinate synthase'	Cofactor and Prosthetic Group Biosynthesis'		0.00117562	0.000235129
NNDPR'	nicotinate-nucleotide diphosphorylase (carboxylating)'	Cofactor and Prosthetic Group Biosynthesis'		0.00117562	0.000235129
NNATr'	nicotinate-nucleotide adenylyltransferase'	Nucleotide Salvage Pathway'		0.00117562	0.000235129
NADS1'	NAD synthase (nh3)'	Cofactor and Prosthetic Group Biosynthesis'		0.00117562	0.000235129
NADK'	NAD kinase'	Cofactor and Prosthetic Group Biosynthesis'		0.000230514	4.61038e-05
AGDC'	N-acetylglucosamine-6-phosphate deacetylase'	Alternate Carbon Metabolism'		0	0
G6PDA'	glucosamine-6-phosphate deaminase'	Alternate Carbon Metabolism'		0	0
ACNML'	N-Acetylneuraminate lyase'	Alternate Carbon Metabolism'		0	0
AMANAPEr'	N-acetylmannosamine 6-phosphate epimerase'	Alternate Carbon Metabolism'		0	0
NO3R1bpp'	Nitrate reductase (Ubiquinol-8)'	Nitrogen Metabolism'		0	0
NO3R2bpp'	Nitrate reductase (Menaquinol-8) '	Nitrogen Metabolism'		0	0
NO3R1pp'	Nitrate reductase (Ubiquinol-8) '	Oxidative Phosphorylation'		0	0
NO3t7pp'	nitrate transport in via nitrite antiport '	Inorganic Ion Transport and Metabolism'		0	0
NADH10'	NADH dehydrogenase (menaquinone-8 & 0 protons)'	Oxidative Phosphorylation'		0	0
NDPK1'	nucleoside-diphosphate kinase (ATP:GDP)'	Nucleotide Salvage Pathway'		-999.302	-999.86
NDPK2'	nucleoside-diphosphate kinase (ATP:UDP)'	Nucleotide Salvage Pathway'		0.442188	0.0842947
NDPK3'	nucleoside-diphosphate kinase (ATP:CDP)'	Nucleotide Salvage Pathway'		0.0101113	0.00202231
NDPK4'	nucleoside-diphosphate kinase (ATP:dTDP)'	Nucleotide Salvage Pathway'		0	0
NDPK5'	nucleoside-diphosphate kinase (ATP:dGDP)'	Nucleotide Salvage Pathway'		0	0
NDPK6'	nucleoside-diphosphate kinase (ATP:dUDP)'	Nucleotide Salvage Pathway'		0	0
NDPK7'	nucleoside-diphosphate kinase (ATP:dCDP)'	Nucleotide Salvage Pathway'		0	0
NDPK8'	nucleoside-diphosphate kinase (ATP:dADP)'	Nucleotide Salvage Pathway'		0	0
RNDR1'	ribonucleoside-diphosphate reductase (ADP)'	Nucleotide Salvage Pathway'		0.00339502	0.00067902
RNDR2'	ribonucleoside-diphosphate reductase (GDP)'	Nucleotide Salvage Pathway'		0.00395328	0.000790675
RNDR3'	ribonucleoside-diphosphate reductase (CDP)'	Nucleotide Salvage Pathway'		0.00395328	0.000790675
RNDR4'	ribonucleoside-diphosphate reductase (UDP)'	Nucleotide Salvage Pathway'		0.00339502	0.00067902
NADH16pp'	NADH dehydrogenase (ubiquinone-8 & 3 protons) '	Oxidative Phosphorylation'		0	12.4413
NADH17pp'	NADH dehydrogenase (menaquinone-8 & 3 protons) '	Oxidative Phosphorylation'		15.5706	0
NADH18pp'	NADH dehydrogenase (demethylmenaquinone-8 & 3 protons) '	Oxidative Phosphorylation'		0	0
ORNC'	ornithine cyclase'	Arginine and Proline Metabolism'		0	0
AKGDH'	2-Oxoglutarate dehydrogenase'	Citric Acid Cycle'		1.91697	1.01428e-05
TRE6PS'	alpha,alpha-trehalose-phosphate synthase (UDP-forming)'	Alternate Carbon Metabolism'		0.0280885	0.00147281
TRE6PP'	trehalose-phosphatase'	Alternate Carbon Metabolism'		0.00736389	0.00147281
MOHMT'	3-methyl-2-oxobutanoate hydroxymethyltransferase'	Cofactor and Prosthetic Group Biosynthesis'		0.000297363	5.94741e-05
PANTS'	pantothenate synthase'	Cofactor and Prosthetic Group Biosynthesis'		0.000297363	5.94741e-05
ASP1DC'	aspartate 1-decarboxylase'	Cofactor and Prosthetic Group Biosynthesis'		0.000297363	5.94741e-05
HSTPT'	histidinol-phosphate transaminase'	Histidine Metabolism'		0.031948	0.00638975
PHETA1'	phenylalanine transaminase'	Tyrosine, Tryptophan, and Phenylalanine Metabolism'		0.061034	0.0122071
TYRTA'	tyrosine transaminase'	Tyrosine, Tryptophan, and Phenylalanine Metabolism'		0.036954	0.00739098
ACACT1r'	acetyl-CoA C-acetyltransferase'	Membrane Lipid Metabolism'		0	0
PPCK'	phosphoenolpyruvate carboxykinase'	Anaplerotic Reactions'		0	0
PYDAMK'	pyridoxamine kinase'	Cofactor and Prosthetic Group Biosynthesis'		0	0
PYDXK'	pyridoxal kinase'	Cofactor and Prosthetic Group Biosynthesis'		0	0
PYDXNK'	pyridoxine kinase'	Cofactor and Prosthetic Group Biosynthesis'		0	0
PY5PSH'	pyridoxal 5''-phosphate synthase'	Cofactor and Prosthetic Group Biosynthesis'		0.000115256	2.30518e-05
PFK_2'	Phosphofructokinase'	Alternate Carbon Metabolism'		0	0
PFK'	phosphofructokinase'	Glycolysis/Gluconeogenesis'		3.61313	4.57839
FRUK'	fructose-1-phosphate kinase'	Alternate Carbon Metabolism'		0	0
PGI'	glucose-6-phosphate isomerase'	Glycolysis/Gluconeogenesis'		2.80758	4.65681
PGK'	phosphoglycerate kinase'	Glycolysis/Gluconeogenesis'		7.58756	9.10927
PGMT'	phosphoglucomutase'	Alternate Carbon Metabolism'		-0.058566	-0.00756847
PGSA120'	Phosphatidylglycerol synthase (n-C12:0)'	Glycerophospholipid Metabolism'		0	0
PGSA140'	Phosphatidylglycerol synthase (n-C14:0)'	Glycerophospholipid Metabolism'		0	0
PGSA141'	Phosphatidylglycerol synthase (n-C14:1)'	Glycerophospholipid Metabolism'		0	0
PGSA160'	Phosphatidylglycerol synthase (n-C16:0)'	Glycerophospholipid Metabolism'		0	0
PGSA161'	Phosphatidylglycerol synthase (n-C16:1)'	Glycerophospholipid Metabolism'		0	0
PGSA180'	Phosphatidylglycerol synthase (n-C18:0)'	Glycerophospholipid Metabolism'		0	0
PGSA181'	Phosphatidylglycerol synthase (n-C18:1)'	Glycerophospholipid Metabolism'		0	0
PPNDH'	prephenate dehydratase'	Tyrosine, Tryptophan, and Phenylalanine Metabolism'		0.061034	0.0122071
PHETRS'	Phenylalanyl-tRNA synthetase'	tRNA Charging'		0	0
PIt2rpp'	phosphate reversible transport via symport '	Inorganic Ion Transport and Metabolism'		0.215743	0.0431496
AGPAT120'	1-tetradecanoyl-sn-glycerol 3-phosphate O-acyltransferase (n-C12:0)'	Glycerophospholipid Metabolism'		0	0
AGPAT140'	1-tetradecanoyl-sn-glycerol 3-phosphate O-acyltransferase (n-C14:0)'	Glycerophospholipid Metabolism'		0	0
AGPAT141'	1-tetradec-7-enoyl-sn-glycerol 3-phosphate O-acyltransferase (n-C14:1)'	Glycerophospholipid Metabolism'		0	0
AGPAT160'	1-hexadecanoyl-sn-glycerol 3-phosphate O-acyltransferase (n-C16:0)'	Glycerophospholipid Metabolism'		0	0
AGPAT161'	1-hexadec-7-enoyl-sn-glycerol 3-phosphate O-acyltransferase (n-C16:1)'	Glycerophospholipid Metabolism'		0	0
AGPAT180'	1-octadecanoyl-sn-glycerol 3-phosphate O-acyltransferase (n-C18:0)'	Glycerophospholipid Metabolism'		0	0
AGPAT181'	1-octadec-7-enoyl-sn-glycerol 3-phosphate O-acyltransferase (n-C18:1)'	Glycerophospholipid Metabolism'		0	0
PMANM'	phosphomannomutase'	Alternate Carbon Metabolism'		0	0
NNAM'	nicotinamidase'	Cofactor and Prosthetic Group Biosynthesis'		0	0
POX'	pyruvate oxidase'	Oxidative Phosphorylation'		0	0
PPA'	inorganic diphosphatase'	Anaplerotic Reactions'		0	0
PPA2'	inorganic triphosphatase'	Anaplerotic Reactions'		0	0
PPC'	phosphoenolpyruvate carboxylase'	Anaplerotic Reactions'		0	0
G5SD'	glutamate-5-semialdehyde dehydrogenase'	Arginine and Proline Metabolism'		0.0758152	0.0151634
GLU5K'	glutamate 5-kinase'	Arginine and Proline Metabolism'		0.0758152	0.0151634
P5CR'	pyrroline-5-carboxylate reductase'	Arginine and Proline Metabolism'		0.0758152	0.0151634
CTBTt2rpp'	cronobetaine outward transport (H+ antiport)'	Transport'		0	0
PROTRS'	Prolyl-tRNA synthetase'	tRNA Charging'		0	0
MCITL2'	methylisocitrate lyase'	Alternate Carbon Metabolism'		0	0
CS'	citrate synthase'	Citric Acid Cycle'		2.52777	4.10973
2METS'	2-methylcitrate synthase'	Alternate Carbon Metabolism'		0	0
MCITD'	2-methylcitrate dehydratase'	Alternate Carbon Metabolism'		0	0
PRPPS'	phosphoribosylpyrophosphate synthetase'	Histidine Metabolism'		0.224274	0.044856
PIuabcpp'	phosphate transport via ABC system (uptake)'	Inorganic Ion Transport and Metabolism'		0	0
PTAr'	phosphotransacetylase'	Pyruvate Metabolism'		-0.0573947	-0.0187028
ACMANAptspp'	N-acetyl-D-mannosamine transport via PTS '	Transport'		0	0
ACMUMptspp'	N-acetylmuramate transport via PEP:Pyr PTS '	Transport'		0	0
ADSS'	adenylosuccinate synthase'	Purine and Pyrimidine Biosynthesis'		0.0524476	0.0104898
ADSL1r'	adenylsuccinate lyase'	Purine and Pyrimidine Biosynthesis'		0.0524476	0.0104898
ADSL2r'	adenylosuccinate lyase'	Purine and Pyrimidine Biosynthesis'		0.117049	0.0234104
PRASCSi'	phosphoribosylaminoimidazolesuccinocarboxamide synthase'	Purine and Pyrimidine Biosynthesis'		0.117049	0.0234104
PRAGSr'	phosphoribosylglycinamide synthase'	Purine and Pyrimidine Biosynthesis'		0.117049	0.0234104
AIRC3'	phosphoribosylaminoimidazole carboxylase (mutase rxn)'	Purine and Pyrimidine Biosynthesis'		-0.117049	-0.0234104
GLUPRT'	glutamine phosphoribosyldiphosphate amidotransferase'	Purine and Pyrimidine Biosynthesis'		0.117049	0.0234104
AICART'	phosphoribosylaminoimidazolecarboxamide formyltransferase'	Purine and Pyrimidine Biosynthesis'		0.148997	0.0298001
AIRC2'	phosphoribosylaminoimidazole carboxylase'	Purine and Pyrimidine Biosynthesis'		0.117049	0.0234104
PRFGS'	phosphoribosylformylglycinamidine synthase'	Purine and Pyrimidine Biosynthesis'		0.117049	0.0234104
PRAIS'	phosphoribosylaminoimidazole synthase'	Purine and Pyrimidine Biosynthesis'		0.117049	0.0234104
GARFT'	phosphoribosylglycinamide formyltransferase'	Purine and Pyrimidine Biosynthesis'		0.117049	0.0234104
FTHFD'	formyltetrahydrofolate deformylase'	Folate Metabolism'		0	0
PPAt4pp'	Na+/Propionate symporter '	Transport'		0	0
PYRC'	pyruvate carboxylase'	Citric Acid Cycle'		1.2232	15.1707
PYK'	pyruvate kinase'	Glycolysis/Gluconeogenesis'		2.16049	4.292
ASPCT'	aspartate carbamoyltransferase'	Purine and Pyrimidine Biosynthesis'		0.0609887	0.012198
DHORTS'	dihydroorotase'	Purine and Pyrimidine Biosynthesis'		-0.0609887	-0.012198
DHORD2'	dihydoorotic acid dehydrogenase (quinone8)'	Purine and Pyrimidine Biosynthesis'		0.0609887	0.012198
DHORD5'	dihydroorotic acid (menaquinone-8)'	Purine and Pyrimidine Biosynthesis'		0	0
ORPT'	orotate phosphoribosyltransferase'	Purine and Pyrimidine Biosynthesis'		-0.0609887	-0.012198
OMPDC'	orotidine-5''-phosphate decarboxylase'	Purine and Pyrimidine Biosynthesis'		0.0609887	0.012198
CTPS2'	CTP synthase (glutamine)'	Purine and Pyrimidine Biosynthesis'		0.0209421	0.00418852
UMPK'	UMP kinase'	Nucleotide Salvage Pathway'		0.0817134	0.0163431
RIBabcpp'	D-ribose transport via ABC system '	Transport'		0	0
RBK'	ribokinase'	Alternate Carbon Metabolism'		0.0696769	0.0139357
GTPDPK'	GTP diphosphokinase'	Cofactor and Prosthetic Group Biosynthesis'		0	0
PPGPPDP'	guanosine-3'',5''-bis(diphosphate) 3''-diphosphatase'	Cofactor and Prosthetic Group Biosynthesis'		0	0
DB4PS'	3,4-Dihydroxy-2-butanone-4-phosphate synthase'	Cofactor and Prosthetic Group Biosynthesis'		0	0
RBFSb'	riboflavin synthase'	Cofactor and Prosthetic Group Biosynthesis'		0	0
RBFK'	riboflavin kinase'	Cofactor and Prosthetic Group Biosynthesis'		0	0
DHPPDA2'	diaminohydroxyphosphoribosylaminopryrimidine deaminase (25drapp)'	Cofactor and Prosthetic Group Biosynthesis'		0	0
RBFSa'	riboflavin synthase'	Cofactor and Prosthetic Group Biosynthesis'		0	0
G1PTT'	glucose-1-phosphate thymidylyltransferase'	Cell Envelope Biosynthesis'		0	0
MAN1PG'	mannose-1-phosphate guanylyltransferase'	Alternate Carbon Metabolism'		0	0
TDPGDH'	dTDPglucose 4,6-dehydratase'	Cell Envelope Biosynthesis'		0	0
TDPDSH'	dTDP-4-dehydrorhamnose 3,5-epimerase'	Cofactor and Prosthetic Group Biosynthesis'		0	0
SUCptsp'	PTS system, sucrose-specific IIA component'	Alternate Carbon Metabolism'		0	0
ACGAptspp'	N-Acetyl-D-glucosamine transport via PEP:Pyr PTS '	Transport'		0	0
GLCptspp'	D-glucose transport via PEP:Pyr PTS '	Transport'		4.67	4.66585
MNLptspp'	mannitol transport via PEP:Pyr PTS '	Transport'		0	0
SBTptspp'	D-sorbitol transport via PEP:Pyr PTS '	Transport'		0	0
SUCptspp'	PTS system, sucrose-specific IIA component'	Transport'		0	0
MANptspp'	D-mannose transport via PEP:Pyr PTS '	Transport'		0	0
RPE'	ribulose 5-phosphate 3-epimerase'	Pentose Phosphate Pathway'		0.867728	-0.065988
RPI'	ribose-5-phosphate isomerase'	Pentose Phosphate Pathway'		-0.928762	-0.065988
FFSD'	beta-fructofuranosidase'	Alternate Carbon Metabolism'		0	0
SERD_L'	L-serine deaminase'	Glycine and Serine Metabolism'		0	0
FRD2'	fumarate reductase'	Citric Acid Cycle'		15.5706	0
FRD3'	fumarate reductase'	Citric Acid Cycle'		0	5.81611e-26
PGCD'	phosphoglycerate dehydrogenase'	Glycine and Serine Metabolism'		0.493186	0.0986396
PSP_L'	phosphoserine phosphatase (L-serine)'	Glycine and Serine Metabolism'		0.493186	0.0986396
OHPBAT'	O-Phospho-4-hydroxy-L-threonine:2-oxoglutarate aminotransferase'	Cofactor and Prosthetic Group Biosynthesis'		0	0
PSERT'	phosphoserine transaminase'	Glycine and Serine Metabolism'		0.493186	0.0986396
SERTRS'	Seryl-tRNA synthetase'	tRNA Charging'		0	0
SERTRS2'	Seryl-tRNA synthetase (selenocystein)'	tRNA Charging'		0	0
SPODM'	superoxide dismutase'	Oxidative Phosphorylation'		0	0
SARCOX'	sarcosine oxidase'	Glycine and Serine Metabolism'		0	0
SPMS'	spermidine synthase'	Arginine and Proline Metabolism'		0	0
SUCOAS'	succinyl-CoA synthetase (ADP-forming)'	Citric Acid Cycle'		1.8808	0
MI1PP'	myo-inositol 1-phosphatase'	Cell Envelope Biosynthesis'		0	0
TALA'	transaldolase'	Pentose Phosphate Pathway'		0.489472	-0.0218721
TKT2'	transketolase'	Pentose Phosphate Pathway'		0.378256	-0.0441159
THRD_L'	L-threonine deaminase'	Valine, Leucine, and Isoleucine Metabolism'		0.0898832	0.0179771
AMPMS2'	4-amino-2-methyl-5-phosphomethylpyrimidine synthetase'	Cofactor and Prosthetic Group Biosynthesis'		0	0
PMPK'	phosphomethylpyrimidine kinase'	Cofactor and Prosthetic Group Biosynthesis'		0	0
TMPPP'	thiamine-phosphate diphosphorylase'	Cofactor and Prosthetic Group Biosynthesis'		0	0
TYRL'	tyrosine lyase'	Cofactor and Prosthetic Group Biosynthesis'		0	0
TMPK'	thiamine-phosphate kinase'	Cofactor and Prosthetic Group Biosynthesis'		0	0
HETZK'	hydroxyethylthiazole kinase'	Cofactor and Prosthetic Group Biosynthesis'		0	0
HSK'	homoserine kinase'	Threonine and Lysine Metabolism'		0.219819	0.0439649
THRS'	threonine synthase'	Threonine and Lysine Metabolism'		0.219819	0.0439649
THRTRS'	Threonyl-tRNA synthetase'	tRNA Charging'		0	0
MCPST'	3-mercaptopyruvate sulfurtransferase'	Cysteine Metabolism'		0	0
CYANSTpp'	Cyanide sulfurtransferase '	Inorganic Ion Transport and Metabolism'		0	0
TMDS'	thymidylate synthase'	Nucleotide Salvage Pathway'		0.00339502	0.00067902
TMDS2'	thymidylate synthase2'	Folate Metabolism'		0	0
TKT1'	transketolase'	Pentose Phosphate Pathway'		0.489472	-0.0218721
DTMPK'	dTMP kinase'	Nucleotide Salvage Pathway'		0	0
URIDK2r'	uridylate kinase (dUMP)'	Nucleotide Salvage Pathway'		-0.00339502	-0.00067902
TPI'	triose-phosphate isomerase'	Glycolysis/Gluconeogenesis'		3.58348	4.57246
MALGT'	maltose alpha-D-glucosyltransferase'	Alternate Carbon Metabolism'		0	0
TRPS1'	tryptophan synthase (indoleglycerol phosphate)'	Tyrosine, Tryptophan, and Phenylalanine Metabolism'		0	0
TRPS2'	tryptophan synthase (indole)'	Tyrosine, Tryptophan, and Phenylalanine Metabolism'		0.013113	0.00262266
TRPS3'	tryptophan synthase (indoleglycerol phosphate)'	Tyrosine, Tryptophan, and Phenylalanine Metabolism'		0.013113	0.00262266
IGPS'	indole-3-glycerol-phosphate synthase'	Tyrosine, Tryptophan, and Phenylalanine Metabolism'		0.013113	0
PRAIi'	phosphoribosylanthranilate isomerase (irreversible)'	Tyrosine, Tryptophan, and Phenylalanine Metabolism'		0.013113	0.00262266
INPSHE'	indoleglycerol phosphate synthetase'	Tyrosine, Tryptophan, and Phenylalanine Metabolism'		0	0.00262266
ANPRT'	anthranilate phosphoribosyltransferase'	Tyrosine, Tryptophan, and Phenylalanine Metabolism'		0.013113	0.00262266
ANS'	anthranilate synthase'	Tyrosine, Tryptophan, and Phenylalanine Metabolism'		0.013113	0.00262266
TRPTRS'	Tryptophanyl-tRNA synthetase'	tRNA Charging'		0	0
TRDR'	thioredoxin reductase (NADPH)'	Oxidative Phosphorylation'		0.0720913	0.0144186
PPND'	prephenate dehydrogenase'	Tyrosine, Tryptophan, and Phenylalanine Metabolism'		0.036954	0.00739098
TYRTRS'	tyrosyl-tRNA synthetase'	tRNA charging'		0	0
AMMQLT8'	S-adenosylmethione:2-demthylmenaquinole methyltransferase (menaquinone 8)'	Cofactor and Prosthetic Group Biosynthesis'		0	0
OMBZLM'	2-Octaprenyl-6-methoxy-benzoquinol methylase'	Cofactor and Prosthetic Group Biosynthesis'		0	0
UDPGD'	UDPglucose 6-dehydrogenase'	Cell Envelope Biosynthesis'		0	0
G3PCabcpp'	sn-glycerol-3-phosphocholine transport via ABC system '	Transport'		0	0
G3PEabcpp'	sn-glycerol-3-phosphoethanolamine transport via ABC system '	Transport'		0	0
G3PGabcpp'	sn-glycerol-3-phosphoglycerol transport via ABC system '	Transport'		0	0
G3PIabcpp'	sn-glycerol-3-phosphoethanolamine transport via ABC system '	Transport'		0	0
G3PSabcpp'	sn-glycerol-3-phosphoserine transport via ABC system '	Transport'		0	0
GLYC2Pabcpp'	sn-Glycerol 2-phosphate transport via ABC system '	Transport'		0	0
GLYC3Pabcpp'	sn-Glycerol 3-phosphate transport via ABC system '	Transport'		0	0
UPPRT'	uracil phosphoribosyltransferase'	Nucleotide Salvage Pathway'		6.23692e-27	0
UDCPDP'	undecaprenyl-diphosphatase'	Cell Envelope Biosynthesis'		0	0
UDCPDPS'	Undecaprenyl diphosphate synthase'	Cofactor and Prosthetic Group Biosynthesis'		2.85657e-05	5.71328e-06
UREAAH'	urea amidohydrolase'	Arginine and Proline Metabolism'		0	0
GUI1'	glucuronate isomerase (D-glucuronate)'	Alternate Carbon Metabolism'		0	0
VALTRS'	Valyl-tRNA synthetase'	tRNA Charging'		0	0
XYLK'	xylulokinase'	Alternate Carbon Metabolism'		0	0
ALDD2x'	aldehyde dehydrogenase (acetaldehyde, NAD)'	Alternate Carbon Metabolism'		0	0
COBALT2tpp'	cobalt transport in via permease (no H+)'	Inorganic Ion Transport and Metabolism'		7.08926e-05	1.41789e-05
MN2tpp'	manganese transport in via permease (no H+)'	Inorganic Ion Transport and Metabolism'		0.00194803	0.000389616
ZN2t3pp'	zinc (Zn+2) transport out via proton antiport '	Inorganic Ion Transport and Metabolism'		0	0
G6PDH2r'	glucose 6-phosphate dehydrogenase'	Pentose Phosphate Pathway'		1.79649	0
ALATA_L'	L-alanine transaminase'	Alanine and Aspartate Metabolism'		0.524025	0.0787718
ASNS2'	asparagine synthetase'	Alanine and Aspartate Metabolism'		0.0921469	0.0184298
VPAMT'	Valine-pyruvate aminotransferase'	Alanine and Aspartate Metabolism'		0.130175	0
ACHMSC'	ACHMSC'	Alternate Carbon Metabolism'		-4.83514e-30	0.00722354
ADNUC'	adenosine hydrolase'	Alternate Carbon Metabolism'		0	0
ALDD19x'	aldehyde dehydrogenase (phenylacetaldehyde, NAD)'	Alternate Carbon Metabolism'		0	0
APG'	APG'	Alternate Carbon Metabolism'		0.013453	0.00269066
ARAI'	L-arabinose isomerase'	Alternate Carbon Metabolism'		0	0
CBMKr'	Carbamate kinase'	Alternate Carbon Metabolism'		0.151348	0.0302704
DHACOAH'	2,3-dehydroadipyl-CoA hydratase'	Alternate Carbon Metabolism'		0	0
DHAPT'	Dihydroxyacetone phosphotransferase'	Alternate Carbon Metabolism'		0	0
DHPTDNRN'	dihydropteridine reductase (NADH)'	Alternate Carbon Metabolism'		0	0
F6PP'	D-fructose 6-phosphate phosphatase'	Alternate Carbon Metabolism'		0	0
GLCRD'	glucarate dehydratase'	Alternate Carbon Metabolism'		0	0
HEX7'	hexokinase (D-fructose:ATP)'	Alternate Carbon Metabolism'		0	0
HSST_2'	HSST_2'	Alternate Carbon Metabolism'		0.0361168	0
HXCT'	Acetyl-CoA:hexanoate-CoA transferase'	Alternate Carbon Metabolism'		0	0
LYXI'	Lyxose isomerase'	Alternate Carbon Metabolism'		0	0
PGLYCP'	Phosphoglycolate phosphatase'	Alternate Carbon Metabolism'		0	0
PPASUCC'	PPASUCC'	Alternate Carbon Metabolism'		0	0
TRE6p'	trehalose-6-phosphate hydrolase'	Alternate Carbon Metabolism'		0.0207246	0
UACGAMPpp'	UDP-N-acetyl-D-glucosamine pyrophosphohydrolase '	Alternate Carbon Metabolism'		0	0
UDPARA'	UDPARA'	Alternate Carbon Metabolism'		0.284577	0.0569168
UDPGALPpp'	UDPgalactose pyrophosphohydrolase'	Alternate Carbon Metabolism'		0	0
UDPGPpp'	UDPglucose pyrophosphohydrolase'	Alternate Carbon Metabolism'		0	0
UGLCURPpp'	UDP-D-glucuronate pyrophosphohydrolase '	Alternate Carbon Metabolism'		0	0
XYLI1'	xylose isomerase'	Alternate Carbon Metabolism'		0	0
XYLI2'	xylose isomerase'	Alternate Carbon Metabolism'		0	0
GALKr'	galactokinase'	Alternate Carbon Metabolism'		0	0
ME1'	malic enzyme (NAD)'	Anaplerotic Reactions'		0	9.8365
ACODA'	acetylornithine deacetylase'	Arginine and Proline Metabolism'		1.15427e-17	0
AMPTASEPG'	aminopeptidase (pro-gly)'	Arginine and Proline Metabolism'		0	0
G5SADs'	L-glutamate 5-semialdehyde dehydratase (spontaneous)'	Arginine and Proline Metabolism'		0.0758152	0.0151634
SPMDAT1'	Spermidine acetyltransferase'	Arginine and Proline Metabolism'		0	0
SPMDAT2'	Spermidine acetyltransferase (N8)'	Arginine and Proline Metabolism'		0	0
CG_biomass cgl ATCC13032'	cgl biomass objective function (ATCC13032) '	Biomass'		0.434189	0.08684
BAMPN'	Biotinyl-5''-AMP:apo-[carboxylase] ligase (AMP-forming)'	Biotin metabolism'		0	0
BIOTIN_t'	BIOTIN_t'	Biotin metabolism'		0	0
BTNAMP'	Biotin:CoA ligase (AMP-forming)'	Biotin metabolism'		0	0
3HAD100'	3-hydroxyacyl-[acyl-carrier-protein] dehydratase (n-C10:0)'	Cell Envelope Biosynthesis'		0.200779	0.0401568
3HAD120'	3-hydroxyacyl-[acyl-carrier-protein] dehydratase (n-C12:0)'	Cell Envelope Biosynthesis'		0.0909228	0.018185
3HAD121'	3-hydroxyacyl-[acyl-carrier-protein] dehydratase (n-C12:1)'	Cell Envelope Biosynthesis'		0.109857	0.0219718
3HAD140'	3-hydroxyacyl-[acyl-carrier-protein] dehydratase (n-C14:0)'	Cell Envelope Biosynthesis'		0.0909228	0.018185
3HAD141'	3-hydroxyacyl-[acyl-carrier-protein] dehydratase (n-C14:1)'	Cell Envelope Biosynthesis'		0.109857	0.0219718
3HAD160'	3-hydroxyacyl-[acyl-carrier-protein] dehydratase (n-C16:0)'	Cell Envelope Biosynthesis'		0.089608	0.017922
3HAD161'	3-hydroxyacyl-[acyl-carrier-protein] dehydratase (n-C16:1)'	Cell Envelope Biosynthesis'		0.107469	0.0214942
3HAD180'	3-hydroxyacyl-[acyl-carrier-protein] dehydratase (n-C18:0)'	Cell Envelope Biosynthesis'		0.00183722	0.000367454
3HAD181'	3-hydroxyacyl-[acyl-carrier-protein] dehydratase (n-C18:1)'	Cell Envelope Biosynthesis'		0.105301	0.0210607
3HAD40'	3-hydroxyacyl-[acyl-carrier-protein] dehydratase (n-C4:0)'	Cell Envelope Biosynthesis'		0.200779	0.0401568
3HAD60'	3-hydroxyacyl-[acyl-carrier-protein] dehydratase (n-C6:0)'	Cell Envelope Biosynthesis'		0.200779	0.0401568
3HAD80'	3-hydroxyacyl-[acyl-carrier-protein] dehydratase (n-C8:0)'	Cell Envelope Biosynthesis'		0.200779	0.0401568
3OAS100'	3-oxoacyl-[acyl-carrier-protein] synthase (n-C10:0)'	Cell Envelope Biosynthesis'		0.200779	0.0401568
3OAS120'	3-oxoacyl-[acyl-carrier-protein] synthase (n-C12:0)'	Cell Envelope Biosynthesis'		0.0909228	0.018185
3OAS121'	3-oxoacyl-[acyl-carrier-protein] synthase (n-C12:1)'	Cell Envelope Biosynthesis'		0.109857	0.0219718
3OAS140'	3-oxoacyl-[acyl-carrier-protein] synthase (n-C14:0)'	Cell Envelope Biosynthesis'		0.0909228	0.018185
3OAS141'	3-oxoacyl-[acyl-carrier-protein] synthase (n-C14:1)'	Cell Envelope Biosynthesis'		0.109857	0.0219718
3OAS160'	3-oxoacyl-[acyl-carrier-protein] synthase (n-C16:0)'	Cell Envelope Biosynthesis'		0.089608	0.017922
3OAS161'	3-oxoacyl-[acyl-carrier-protein] synthase (n-C16:1)'	Cell Envelope Biosynthesis'		0.107469	0.0214942
3OAS180'	3-oxoacyl-[acyl-carrier-protein] synthase (n-C18:0)'	Cell Envelope Biosynthesis'		0.00183722	0.000367454
3OAS181'	3-oxoacyl-[acyl-carrier-protein] synthase (n-C18:1)'	Cell Envelope Biosynthesis'		0.105301	0.0210607
3OAS60'	3-oxoacyl-[acyl-carrier-protein] synthase (n-C6:0)'	Cell Envelope Biosynthesis'		0.200779	0.0401568
3OAS80'	3-oxoacyl-[acyl-carrier-protein] synthase (n-C8:0)'	Cell Envelope Biosynthesis'		0.200779	0.0401568
AACPS1'	acyl-[acyl-carrier-protein] synthetase (n-C14:0)'	Cell Envelope Biosynthesis'		0	0
AACPS2'	acyl-[acyl-carrier-protein] synthetase (n-C14:1)'	Cell Envelope Biosynthesis'		0	0
AACPS3'	acyl-[acyl-carrier-protein] synthetase (n-C16:0)'	Cell Envelope Biosynthesis'		0	0
AACPS4'	acyl-[acyl-carrier-protein] synthetase (n-C16:1)'	Cell Envelope Biosynthesis'		0	0
AACPS5'	acyl-[acyl-carrier-protein] synthetase (n-C18:1)'	Cell Envelope Biosynthesis'		0	0
AACPS6'	acyl-[acyl-carrier-protein] synthetase (n-C18:0)'	Cell Envelope Biosynthesis'		0	0
AACPS7'	acyl-[acyl-carrier-protein] synthetase (n-C12:0)'	Cell Envelope Biosynthesis'		0	0
AACPS8'	acyl-[acyl-carrier-protein] synthetase (n-C10:0)'	Cell Envelope Biosynthesis'		0	0
AACPS9'	acyl-[acyl-carrier-protein] synthetase (n-C8:0)'	Cell Envelope Biosynthesis'		0	0
CDPDAG'	CDPDAG'	Cell Envelope Biosynthesis'		0.0147157	0.0029432
CLPN'	CLPN'	Cell Envelope Biosynthesis'		8.26046e-05	1.65213e-05
EAR100x'	enoyl-[acyl-carrier-protein] reductase (NADH) (n-C10:0)'	Cell Envelope Biosynthesis'		0.0909228	0.018185
EAR100y'	enoyl-[acyl-carrier-protein] reductase (NADPH) (n-C10:0)'	Cell Envelope Biosynthesis'		0	0
EAR120x'	enoyl-[acyl-carrier-protein] reductase (NADH) (n-C12:0)'	Cell Envelope Biosynthesis'		0.0909228	0.018185
EAR120y'	enoyl-[acyl-carrier-protein] reductase (NADPH) (n-C12:0)'	Cell Envelope Biosynthesis'		0	0
EAR121x'	enoyl-[acyl-carrier-protein] reductase (NADH) (n-C12:1)'	Cell Envelope Biosynthesis'		0.109857	0.0219718
EAR121y'	enoyl-[acyl-carrier-protein] reductase (NADPH) (n-C12:1)'	Cell Envelope Biosynthesis'		0	0
EAR140x'	enoyl-[acyl-carrier-protein] reductase (NADH) (n-C14:0)'	Cell Envelope Biosynthesis'		0.0909228	0.018185
EAR140y'	enoyl-[acyl-carrier-protein] reductase (NADPH) (n-C14:0)'	Cell Envelope Biosynthesis'		0	0
EAR141x'	enoyl-[acyl-carrier-protein] reductase (NADH) (n-C14:1)'	Cell Envelope Biosynthesis'		0.109857	0.0219718
EAR141y'	enoyl-[acyl-carrier-protein] reductase (NADPH) (n-C14:1)'	Cell Envelope Biosynthesis'		0	0
EAR160x'	enoyl-[acyl-carrier-protein] reductase (NADH) (n-C16:0)'	Cell Envelope Biosynthesis'		0.089608	0.017922
EAR160y'	enoyl-[acyl-carrier-protein] reductase (NADPH) (n-C16:0)'	Cell Envelope Biosynthesis'		0	0
EAR161x'	enoyl-[acyl-carrier-protein] reductase (NADH) (n-C16:1)'	Cell Envelope Biosynthesis'		0.107469	0.0214942
EAR161y'	enoyl-[acyl-carrier-protein] reductase (NADPH) (n-C16:1)'	Cell Envelope Biosynthesis'		0	0
EAR180x'	enoyl-[acyl-carrier-protein] reductase (NADH) (n-C18:0)'	Cell Envelope Biosynthesis'		0.00183722	0.000367454
EAR180y'	enoyl-[acyl-carrier-protein] reductase (NADPH) (n-C18:0)'	Cell Envelope Biosynthesis'		0	0
EAR181x'	enoyl-[acyl-carrier-protein] reductase (NADH) (n-C18:1)'	Cell Envelope Biosynthesis'		0.105301	0.0210607
EAR181y'	enoyl-[acyl-carrier-protein] reductase (NADPH) (n-C18:1)'	Cell Envelope Biosynthesis'		0	0
EAR40x'	enoyl-[acyl-carrier-protein] reductase (NADH) (n-C4:0)'	Cell Envelope Biosynthesis'		0.200779	0.0401568
EAR40y'	enoyl-[acyl-carrier-protein] reductase (NADPH) (n-C4:0)'	Cell Envelope Biosynthesis'		0	0
EAR60x'	enoyl-[acyl-carrier-protein] reductase (NADH) (n-C6:0)'	Cell Envelope Biosynthesis'		0.200779	0.0401568
EAR60y'	enoyl-[acyl-carrier-protein] reductase (NADPH) (n-C6:0)'	Cell Envelope Biosynthesis'		0	0
EAR80x'	enoyl-[acyl-carrier-protein] reductase (NADH) (n-C8:0)'	Cell Envelope Biosynthesis'		0.200779	0.0401568
EAR80y'	enoyl-[acyl-carrier-protein] reductase (NADPH) (n-C8:0)'	Cell Envelope Biosynthesis'		0	0
FA100ACPHi'	fatty-acyl-ACP hydrolase'	Cell Envelope Biosynthesis'		0	0
FA120ACPHi'	fatty-acyl-ACP hydrolase'	Cell Envelope Biosynthesis'		0	0
FA140ACPHi'	fatty-acyl-ACP hydrolase'	Cell Envelope Biosynthesis'		0	0
FA141ACPHi'	fatty-acyl-ACP hydrolase'	Cell Envelope Biosynthesis'		0	0
FA160ACPHi'	fatty-acyl-ACP hydrolase'	Cell Envelope Biosynthesis'		0	0
FA161ACPHi'	fatty-acyl-ACP hydrolase'	Cell Envelope Biosynthesis'		0	0
FA80ACPHi'	fatty-acyl-ACP hydrolase'	Cell Envelope Biosynthesis'		0	0
INPTH'	inositol-3-phosphate synthase'	Cell Envelope Biosynthesis'		0	0
PIM'	PIM'	Cell Envelope Biosynthesis'		0.000767044	0.000153413
PIT'	PIT'	Cell Envelope Biosynthesis'		0.00126268	0.000252541
T2DECAI'	trans-2-decenoyl-ACP isomerase'	Cell Envelope Biosynthesis'		0.109857	0.0219718
2MAHMP'	2-Methyl-4-amino-5-hydroxymethylpyrimidine diphosphatase'	Cofactor and Prosthetic Group Biosynthesis'		0	0
ADCL'	4-aminobenzoate synthase'	Cofactor and Prosthetic Group Biosynthesis'		0	0
ALATA_D2'	D-alanine transaminase'	Cofactor and Prosthetic Group Biosynthesis'		0	0
ALATA_L2'	alanine transaminase'	Cofactor and Prosthetic Group Biosynthesis'		0	0
ASPO5'	L-aspartate oxidase'	Cofactor and Prosthetic Group Biosynthesis'		0.00117562	0.000235129
CPPPGO'	coproporphyrinogen oxidase (O2 required)'	Cofactor and Prosthetic Group Biosynthesis'		0	0
DHNCOAT'	1,4-dihydroxy-2-napthoyl-CoA thioesterase'	Cofactor and Prosthetic Group Biosynthesis'		0	0
DPR'	2-dehydropantoate 2-reductase'	Cofactor and Prosthetic Group Biosynthesis'		0.000297363	5.94741e-05
FCLT'	Ferrochelatase'	Cofactor and Prosthetic Group Biosynthesis'		-1.03405e-29	0
FMNAT'	FMN adenylyltransferase'	Cofactor and Prosthetic Group Biosynthesis'		0	0
GDPDPK'	GDP diphosphokinase'	Cofactor and Prosthetic Group Biosynthesis'		0	0
GDPTPDP'	guanosine 3''-diphosphate 5''-triphosphate 3''-diphosphatase'	Cofactor and Prosthetic Group Biosynthesis'		0	0
GLUCYS'	gamma-glutamylcysteine synthetase'	Cofactor and Prosthetic Group Biosynthesis'		0	0
GLUTRR'	glutamyl-tRNA reductase'	Cofactor and Prosthetic Group Biosynthesis'		0	0
GLYOD'	glycolate oxidase'	Cofactor and Prosthetic Group Biosynthesis'		0	0
MPTSS'	molybdopterin synthase sulfurylase'	Cofactor and Prosthetic Group Biosynthesis'		0	0
NADDP'	NAD diphosphatase'	Cofactor and Prosthetic Group Biosynthesis'		0	0
NADPPPS'	NADP phosphatase'	Cofactor and Prosthetic Group Biosynthesis'		0	0
OCTDPS'	Octaprenyl pyrophosphate synthase'	Cofactor and Prosthetic Group Biosynthesis'		0	0
TRATF'	taurine aminotransferase'	Cofactor and Prosthetic Group Biosynthesis'		0	0
NAMNPP'	nicotinic acid mononucleotide pyrophosphorylase'	Cofactor and Prosthetic Group Biosynthesis'		0	0
ADSK'	adenylyl-sulfate kinase'	Cysteine Metabolism'		0	0
AMPTASECG'	alanyl aminopeptidase (cys-gly)'	Cysteine Metabolism'		0	0
SADT2'	Sulfate adenyltransferase'	Cysteine Metabolism'		0.0573947	0.0114792
EX_26dap-M(e)'	meso-2,6-Diaminoheptanedioate exchange'	Exchange'		0	0
EX_3amp(e)'	3''-AMP exchange'	Exchange'		0	0
EX_3cmp(e)'	3''-cmp exchange'	Exchange'		0	0
EX_3gmp(e)'	3''-GMP exchange'	Exchange'		0	0
EX_3ump(e)'	3''-UMP exchange'	Exchange'		0	0
EX_4abut(e)'	4-Aminobutanoate exchange'	Exchange'		0	0
EX_ac(e)'	Acetate exchange'	Exchange'		0	0
EX_acald(e)'	Acetaldehyde exchange'	Exchange'		0	0
EX_acgam(e)'	N-Acetyl-D-glucosamine exchange'	Exchange'		0	0
EX_acgam1p(e)'	N-Acetyl-D-glucosamine 1-phosphate exchange'	Exchange'		0	0
EX_acmana(e)'	N-Acetyl-D-mannosamine exchange'	Exchange'		0	0
EX_acser(e)'	O-Acetyl-L-serine exchange'	Exchange'		0	0
EX_ade(e)'	Adenine exchange'	Exchange'		0	0
EX_adn(e)'	Adenosine exchange'	Exchange'		0	0
EX_akg(e)'	2-Oxoglutarate exchange'	Exchange'		0	0
EX_ala_L(e)'	L-Alanine exchange'	Exchange'		0	0
EX_alaala(e)'	D-Alanyl-D-alanine exchange'	Exchange'		0	0
EX_ala-B(e)'	beta-Alanine exchange'	Exchange'		0	0
EX_ala-D(e)'	D-Alanine exchange'	Exchange'		0	0
EX_amp(e)'	AMP exchange'	Exchange'		0	0
EX_arg_L(e)'	L-Arginine exchange'	Exchange'		0	0
EX_asn_L(e)'	L-Asparagine exchange'	Exchange'		0	0
EX_asp_L(e)'	L-Aspartate exchange'	Exchange'		0	0
EX_ca2(e)'	Calcium exchange'	Exchange'		-0.0146654	-0.00293315
EX_cgly(e)'	Cys-Gly exchange'	Exchange'		0	0
EX_cit(e)'	Citrate exchange'	Exchange'		0	0
EX_cmp(e)'	CMP exchange'	Exchange'		0	0
EX_co2(e)'	CO2 exchange'	Exchange'		10.0349	4.48511
EX_cobalt2(e)'	Co2+ exchange'	Exchange'		-7.08926e-05	-1.41789e-05
EX_cu(e)'	Cu+ exchange'	Exchange'		0	0
EX_cu2(e)'	Cu2+ exchange'	Exchange'		-0.00199691	-0.000399391
EX_cyan(e)'	Hydrogen cyanide exchange'	Exchange'		0	0
EX_cys_L(e)'	L-Cysteine exchange'	Exchange'		0	0
EX_cytd(e)'	Cytidine exchange'	Exchange'		0	0
EX_dad-2(e)'	Deoxyadenosine exchange'	Exchange'		0	0
EX_damp(e)'	dAMP exchange'	Exchange'		0	0
EX_dcmp(e)'	dCMP exchange'	Exchange'		0	0
EX_dcyt(e)'	Deoxycytidine exchange'	Exchange'		0	0
EX_dgmp(e)'	dGMP exchange'	Exchange'		0	0
EX_dgsn(e)'	Deoxyguanosine exchange'	Exchange'		0	0
EX_dha(e)'	Dihydroxyacetone exchange'	Exchange'		0	0
EX_dimp(e)'	dIMP exchange'	Exchange'		0	0
EX_din(e)'	Deoxyinosine exchange'	Exchange'		0	0
EX_dms(e)'	Dimethyl sulfide exchange'	Exchange'		0	0
EX_dmso(e)'	Dimethyl sulfoxide exchange'	Exchange'		0	0
EX_dtmp(e)'	dTMP exchange'	Exchange'		0	0
EX_dump(e)'	dUMP exchange'	Exchange'		0	0
EX_duri(e)'	Deoxyuridine exchange'	Exchange'		0	0
EX_etha(e)'	Ethanolamine exchange'	Exchange'		0	0
EX_etoh(e)'	Ethanol exchange'	Exchange'		0	0
EX_f6p(e)'	D-fructose 6-phosphate exchange'	Exchange'		0	0
EX_fe2(e)'	Fe2+ exchange'	Exchange'		-0.0409159	-0.00818338
EX_fe3(e)'	Fe3+ exchange'	Exchange'		0	0
EX_for(e)'	Formate exchange'	Exchange'		0	0
EX_fru(e)'	D-Fructose exchange'	Exchange'		0	0
EX_fruur(e)'	D-Fructuronate exchange'	Exchange'		0	0
EX_fum(e)'	Fumarate exchange'	Exchange'		0	0
EX_g1p(e)'	D-Glucose 1-phosphate exchange'	Exchange'		0	0
EX_g3pe(e)'	sn-Glycero-3-phosphoethanolamine exchange'	Exchange'		0	0
EX_g3pg(e)'	Glycerophosphoglycerol exchange'	Exchange'		0	0
EX_g3pi(e)'	sn-Glycero-3-phospho-1-inositol exchange'	Exchange'		0	0
EX_g3ps(e)'	Glycerophosphoserine exchange'	Exchange'		0	0
EX_g6p(e)'	D-Glucose 6-phosphate exchange'	Exchange'		0	0
EX_gal1p(e)'	alpha-D-Galactose 1-phosphate exchange'	Exchange'		0	0
EX_gam(e)'	D-Glucosamine exchange'	Exchange'		0	0
EX_gam6p(e)'	D-Glucosamine 6-phosphate exchange'	Exchange'		0	0
EX_glc(e)'	D-Glucose exchange'	Exchange'		-4.67	-4.67
EX_glcn(e)'	D-Gluconate exchange'	Exchange'		0	0
EX_glcur(e)'	D-Glucuronate exchange'	Exchange'		0	0
EX_glcur1p(e)'	D-Glucuronate 1-phosphate exchange'	Exchange'		0	0
EX_gln_L(e)'	L-gln exchange'	Exchange'		0	0
EX_glu_L(e)'	L-Glutamate exchange'	Exchange'		0	0
EX_gly(e)'	Glycine exchange'	Exchange'		0	0
EX_glyald(e)'	D-Glyceraldehyde exchange'	Exchange'		0	0
EX_glyc(e)'	Glycerol exchange'	Exchange'		0	0
EX_glyc_R(e)'	(R)-Glycerate exchange'	Exchange'		0	0
EX_glyc3p(e)'	Glycerol 3-phosphate exchange'	Exchange'		0	0
EX_gmp(e)'	GMP exchange'	Exchange'		0	0
EX_gsn(e)'	Guanosine exchange'	Exchange'		0	0
EX_gthrd(e)'	Reduced glutathione exchange'	Exchange'		0	0
EX_gua(e)'	Guanine exchange'	Exchange'		0	0
EX_h(e)'	H+ exchange'	Exchange'		3.35021	8.6478
EX_h2(e)'	H2 exchange'	Exchange'		0	0
EX_h2o(e)'	H2O exchange'	Exchange'		19.5406	14.3614
EX_h2s(e)'	Hydrogen sulfide exchange'	Exchange'		0	0
EX_his_L(e)'	L-Histidine exchange'	Exchange'		0	0
EX_hom-L(e)'	L-Homoserine exchange'	Exchange'		0	0
EX_hxan(e)'	Hypoxanthine exchange'	Exchange'		-4.05058e-28	0
EX_ile_L(e)'	L-Isoleucine exchange'	Exchange'		0	0
EX_imp(e)'	IMP exchange'	Exchange'		0	0
EX_indole(e)'	Indole exchange'	Exchange'		0	0
EX_inost(e)'	myo-Inositol exchange'	Exchange'		0	0
EX_ins(e)'	Inosine exchange'	Exchange'		0	0
EX_k(e)'	K+ exchange'	Exchange'		-0.549947	-0.109992
EX_lac_D(e)'	D-lactate exchange'	Exchange'		0	0
EX_lac_L(e)'	L-Lactate exchange'	Exchange'		0	0
EX_leu_L(e)'	L-Leucine exchange'	Exchange'		0	0
EX_lys_L(e)'	L-Lysine exchange'	Exchange'		0	0
EX_mal-L(e)'	L-Malate exchange'	Exchange'		0	0
EX_malt(e)'	Maltose exchange'	Exchange'		0	0
EX_man(e)'	D-Mannose exchange'	Exchange'		0	0
EX_man6p(e)'	D-Mannose 6-phosphate exchange'	Exchange'		0	0
EX_met_L(e)'	L-Methionine exchange'	Exchange'		0	0
EX_mg2(e)'	Mg exchange'	Exchange'		-0.024442	-0.00488852
EX_mn2(e)'	Mn2+ exchange'	Exchange'		-0.00194803	-0.000389616
EX_mnl(e)'	D-Mannitol exchange'	Exchange'		0	0
EX_n2o(e)'	Nitrous oxide exchange'	Exchange'		0	0
EX_na1(e)'	Sodium exchange'	Exchange'		0	0
EX_nac(e)'	Nicotinate exchange'	Exchange'		0	0
EX_nh4(e)'	Ammonia exchange'	Exchange'		-3.75795	-4.73917
EX_ni2(e)'	Ni2+ exchange'	Exchange'		-0.000909257	-0.000181856
EX_nmn(e)'	NMN exchange'	Exchange'		0	0
EX_no(e)'	Nitric oxide exchange'	Exchange'		0	0
EX_no2(e)'	Nitrite exchange'	Exchange'		0	0
EX_no3(e)'	Nitrate exchange'	Exchange'		5.72403e-31	0
EX_o2(e)'	O2 exchange'	Exchange'		-8.78033	-6.22796
EX_o2s(e)'	Superoxide anion exchange'	Exchange'		0	0
EX_orn(e)'	Ornithine exchange'	Exchange'		0	0
EX_orot(e)'	Orotate exchange'	Exchange'		0	0
EX_phe_L(e)'	L-Phenylalanine exchange'	Exchange'		0	0
EX_pheme(e)'	Protoheme exchange'	Exchange'		-1.03815e-29	0
EX_pi(e)'	Phosphate exchange'	Exchange'		-0.215743	-0.0431496
EX_pnto-R(e)'	(R)-Pantothenate exchange'	Exchange'		0	0
EX_ppa(e)'	Propionate exchange'	Exchange'		0	0
EX_ppt(e)'	Phosphonate exchange'	Exchange'		0	0
EX_pro_L(e)'	L-Proline exchange'	Exchange'		0	0
EX_progly(e)'	L-Prolinylglycine exchange'	Exchange'		0	0
EX_pydx(e)'	Pyridoxal exchange'	Exchange'		0	0
EX_pyr(e)'	Pyruvate exchange'	Exchange'		0	0
EX_rib-D(e)'	D-Ribose exchange'	Exchange'		0	0
EX_sbt-D(e)'	D-Sorbitol exchange'	Exchange'		0	0
EX_ser_L(e)'	L-ser exchange'	Exchange'		0	0
EX_skm(e)'	Shikimate exchange'	Exchange'		0	0
EX_so3(e)'	Sulfite exchange'	Exchange'		0	0
EX_so4(e)'	Sulfate exchange'	Exchange'		-0.0696158	-0.0139235
EX_succ(e)'	Succinate exchange'	Exchange'		0	0
EX_sucr(e)'	Sucrose exchange'	Exchange'		0	0
EX_tcynt(e)'	Thiocyanate exchange'	Exchange'		0	0
EX_thr_L(e)'	L-Threonine exchange'	Exchange'		0	0
EX_thymd(e)'	Thymidine exchange'	Exchange'		-2.16892e-28	0
EX_tma(e)'	Trimethylamine exchange'	Exchange'		0	0
EX_tmao(e)'	Trimethylamine N-oxide exchange'	Exchange'		0	0
EX_tre(e)'	Trehalose exchange'	Exchange'		0	0
EX_trp_L(e)'	L-Tryptophan exchange'	Exchange'		0	0
EX_tsul(e)'	Thiosulfate exchange'	Exchange'		0	0
EX_tyr_L(e)'	L-Tyrosine exchange'	Exchange'		0	0
EX_uacgam(e)'	UDP-N-acetyl-D-glucosamine exchange'	Exchange'		0	0
EX_udpg(e)'	UDPglucose exchange'	Exchange'		0	0
EX_udpgal(e)'	UDPgalactose exchange'	Exchange'		0	0
EX_udpglcur(e)'	UDP-D-glucuronate exchange'	Exchange'		0	0
EX_ump(e)'	UMP exchange'	Exchange'		0	0
EX_ura(e)'	Uracil exchange'	Exchange'		0	0
EX_urea(e)'	Urea exchange'	Exchange'		0	0
EX_uri(e)'	Uridine exchange'	Exchange'		0	0
EX_val_L(e)'	L-Valine exchange'	Exchange'		0	0
EX_xan(e)'	Xanthine exchange'	Exchange'		0.0696769	0.0139357
EX_xmp(e)'	Xanthosine 5''-phosphate exchange'	Exchange'		0	0
EX_xtsn(e)'	Xanthosine exchange'	Exchange'		0	0
EX_xyl-D(e)'	D-Xylose exchange'	Exchange'		0	0
EX_zn2(e)'	Zinc exchange'	Exchange'		-0.000960563	-0.000192117
ACBCP'	Acetyl-CoA carboxylase'	Fatty acid biosynthesis'		0	0
BTNC'	Biotin carboxylase'	Fatty acid biosynthesis'		0	0
5FTHFC'	5-formyltetrahydrofolate cyclo-ligase'	Folate Metabolism'		0	0
FOMETRi'	Aminomethyltransferase'	Folate Metabolism'		0	0
GLYCL'	Glycine Cleavage System'	Folate Metabolism'		0	0
GLUDC'	Glutamate Decarboxylase'	Glutamate Metabolism'		0	0
G3PAT120'	glycerol-3-phosphate acyltransferase (C12:0)'	Glycerophospholipid Metabolism'		0	0
G3PAT140'	glycerol-3-phosphate acyltransferase (C14:0)'	Glycerophospholipid Metabolism'		0	0
G3PAT141'	glycerol-3-phosphate acyltransferase (C14:1)'	Glycerophospholipid Metabolism'		0	0
G3PAT160'	glycerol-3-phosphate acyltransferase (C16:0)'	Glycerophospholipid Metabolism'		0	0
G3PAT161'	glycerol-3-phosphate acyltransferase (C16:1)'	Glycerophospholipid Metabolism'		0	0
G3PAT180'	glycerol-3-phosphate acyltransferase (C18:0)'	Glycerophospholipid Metabolism'		0	0
G3PAT181'	glycerol-3-phosphate acyltransferase (C18:1)'	Glycerophospholipid Metabolism'		0	0
LPLIPAL1A180pp'	Lysophospholipase L1 (2-acylglycerophosphotidate, n-C18:0) '	Glycerophospholipid Metabolism'		0	0
GHMT2r'	glycine hydroxymethyltransferase, reversible'	Glycine and Serine Metabolism'		0.305855	0.0611726
PGM'	phosphoglycerate mutase'	Glycolysis/Gluconeogenesis'		7.09437	9.01063
PPS'	phosphoenolpyruvate synthase'	Glycolysis/Gluconeogenesis'		0	0
CAt6pp'	calcium / sodium antiporter (1:1)'	Inorganic Ion Transport and Metabolism'		-0.0146654	-0.00293315
COBALT2abcpp'	Cobalt (Co+2) ABC transporter '	Inorganic Ion Transport and Metabolism'		0	0
FDMO'	FMNH2-dependent monooxygenase'	Inorganic Ion Transport and Metabolism'		0	0
FE3abcpp'	iron (III) transport via ABC system '	Inorganic Ion Transport and Metabolism'		0	0
Kabcpp'	Potassium ABC transporter '	Inorganic Ion Transport and Metabolism'		0	0
MG2uabcpp'	Magnesium (Mg+2) ABC transporter (ubtake)'	Inorganic Ion Transport and Metabolism'		0	0
NAt3_1p5pp'	sodium proton antiporter (H:NA is 1.5) '	Inorganic Ion Transport and Metabolism'		0	0
NAt3_2pp'	sodium proton antiporter (H:NA is 2) '	Inorganic Ion Transport and Metabolism'		0	0
NAt3pp'	sodium transport out via proton antiport'	Inorganic Ion Transport and Metabolism'		0	0
NI2tpp'	nickel (+2) transport in via permease (no H+)'	Inorganic Ion Transport and Metabolism'		0.000909257	0.000181856
NI2uabcpp'	nickel transport via ABC system (uptake)'	Inorganic Ion Transport and Metabolism'		0	0
NO2t2rpp'	nitrite transport in via proton symport, reversible '	Inorganic Ion Transport and Metabolism'		5.71565e-31	0
O2tpp'	o2 transport via diffusion '	Inorganic Ion Transport and Metabolism'		8.78033	6.22796
PPTHpp'	Phosphonate hydrogenase '	Inorganic Ion Transport and Metabolism'		0	0
SO3TRDRD'	SO3TRDRD'	Inorganic Ion Transport and Metabolism'		0.0573947	0.0114792
ZN2abcpp'	Zinc (Zn+2) ABC transporter, efflux '	Inorganic Ion Transport and Metabolism'		0	0
ZN2tpp'	zinc transport in via permease (no H+)'	Inorganic Ion Transport and Metabolism'		0.000960563	0.000192117
ZNabcpp'	zinc (Zn+2) transport via ABC system '	Inorganic Ion Transport and Metabolism'		0	0
CD2tpp'	cadmium (+2) transport in via permease (no H+)'	Inorganic Ion Transport and Metabolism'		0	0
CU2tpp'	copper transport in via permease (no H+)'	Inorganic Ion Transport and Metabolism'		0.00199691	0.000399391
FE2tpp'	iron (+2) transport in via permease (no H+)'	Inorganic Ion Transport and Metabolism'		0.0409159	0.00818338
MI1PS'	myo-inositol 1-phosphate synthase'	Inositol phosphate metabolism'		0	0
U23GAAT'	UDP-3-O-(3-hydroxymyristoyl)glucosamine acyltransferase'	Lipopolysaccharide Biosynthesis / Recycling'		0	0
UAGAAT'	UDP-N-acetylglucosamine acyltransferase'	Lipopolysaccharide Biosynthesis / Recycling'		0	0
ACOATA'	Acetyl-CoA ACP transacylase'	Membrane Lipid Metabolism'		0.200779	0.0401568
KAS14'	beta-ketoacyl-ACP synthase'	Membrane Lipid Metabolism'		0.200779	0.0401568
KAS15'	beta-ketoacyl-ACP synthase (2)'	Membrane Lipid Metabolism'		0	0
MACPD'	Malonyl-ACP decarboxylase'	Membrane Lipid Metabolism'		0	0
MCOATA'	Malonyl-CoA-ACP transacylase'	Membrane Lipid Metabolism'		1.50889	0.301786
TDCM-FREE'	TDCM-FREE'	Membrane Lipid Metabolism'		0.0020406	0.00040813
TMCM-FREE'	TMCM-FREE'	Membrane Lipid Metabolism'		0.00532329	0.00106468
AHCYSNS'	S-adenosylhomocysteine nucleosidase'	Methionine Metabolism'		0	0
METSOXR1'	L-methionine-S-oxide reductase'	Methionine Metabolism'		0	0
GLYOX'	hydroxyacylglutathione hydrolase'	Methylglyoxal Metabolism'		0	0
LGTHL'	lactoylglutathione lyase'	Methylglyoxal Metabolism'		0	0
NHFRBO'	NADH:flavorubredoxin oxidoreductase'	Nitrogen Metabolism'		0	0
NTRIR3pp'	nitrite Reductase (Ubiquinole-8)'	Nitrogen Metabolism'		0	0
NTRIR4pp'	nitrite Reductase (Menaquinole-8)'	Nitrogen Metabolism'		0	0
3NTD2pp'	3''-nucleotidase (UMP) '	Nucleotide Salvage Pathway'		0	0
3NTD4pp'	3''-nucleotidase (CMP) '	Nucleotide Salvage Pathway'		0	0
3NTD7pp'	3''-nucleotidase (AMP) '	Nucleotide Salvage Pathway'		0	0
3NTD9pp'	3''-nucleotidase (GMP) '	Nucleotide Salvage Pathway'		0	0
ADK3'	adentylate kinase (GTP)'	Nucleotide Salvage Pathway'		-999.435	-999.887
ADK4'	adentylate kinase (ITP)'	Nucleotide Salvage Pathway'		0	0
ADPRDP'	ADPribose diphosphatase'	Nucleotide Salvage Pathway'		0	0
AP5AH'	Ap5A hydrolase'	Nucleotide Salvage Pathway'		0	0
ATPHs'	ATP amine hydrolysis (spontaneous)'	Nucleotide Salvage Pathway'		0	0
CYTDK2'	cytidine kinase (GTP)'	Nucleotide Salvage Pathway'		0	0
DURIK1'	deoxyuridine kinase (ATP:Deoxyuridine)'	Nucleotide Salvage Pathway'		0	0
GP4GH'	Gp4G hydrolase'	Nucleotide Salvage Pathway'		0	0
GSNHYDRO'	GSNHYDROLASE'	Nucleotide Salvage Pathway'		2.47863e-25	0
GSNK'	guanosine kinase'	Nucleotide Salvage Pathway'		0	0
GTPHs'	GTP amine hydrolysis (spontaneous)'	Nucleotide Salvage Pathway'		0	0
INSH'	Inosine hydrolase'	Nucleotide Salvage Pathway'		-4.05058e-28	0
NTD1'	5''-nucleotidase (dUMP)'	Nucleotide Salvage Pathway'		1.73769e-31	0
NTD10'	5''-nucleotidase (XMP)'	Nucleotide Salvage Pathway'		0.0696769	0.0139357
NTD11'	5''-nucleotidase (IMP)'	Nucleotide Salvage Pathway'		0	0
NTD12'	5''-nucleotidase (dIMP)'	Nucleotide Salvage Pathway'		0	0
NTD2'	5''-nucleotidase (UMP)'	Nucleotide Salvage Pathway'		0	0
NTD3'	5''-nucleotidase (dCMP)'	Nucleotide Salvage Pathway'		0	0
NTD4'	5''-nucleotidase (CMP)'	Nucleotide Salvage Pathway'		0	0
NTD5'	5''-nucleotidase (dTMP)'	Nucleotide Salvage Pathway'		0	0
NTD6'	5''-nucleotidase (dAMP)'	Nucleotide Salvage Pathway'		0	0
NTD7'	5''-nucleotidase (AMP)'	Nucleotide Salvage Pathway'		0	0
NTD8'	5''-nucleotidase (dGMP)'	Nucleotide Salvage Pathway'		0	0
NTD9'	5''-nucleotidase (GMP)'	Nucleotide Salvage Pathway'		-3.48815e-25	0
NTPP1'	Nucleoside triphosphate pyrophosphorylase (dgtp)'	Nucleotide Salvage Pathway'		0	0
NTPP10'	Nucleoside triphosphate pyrophosphorylase (ditp)'	Nucleotide Salvage Pathway'		0	0
NTPP11'	Nucleoside triphosphate pyrophosphorylase (xtp)'	Nucleotide Salvage Pathway'		0	0
NTPP3'	Nucleoside triphosphate pyrophosphorylase (dctp)'	Nucleotide Salvage Pathway'		0	0
NTPP4'	Nucleoside triphosphate pyrophosphorylase (ctp)'	Nucleotide Salvage Pathway'		0	0
NTPP5'	Nucleoside triphosphate pyrophosphorylase (datp)'	Nucleotide Salvage Pathway'		0	0
NTPP9'	Nucleoside triphosphate pyrophosphorylase (itp)'	Nucleotide Salvage Pathway'		0	0
RNDR1b'	ribonucleoside-diphosphate reductase (ADP) (glutaredoxin)'	Nucleotide Salvage Pathway'		0	0
RNDR2b'	ribonucleoside-diphosphate reductase (GDP) (glutaredoxin)'	Nucleotide Salvage Pathway'		0	0
RNDR3b'	ribonucleoside-diphosphate reductase (CDP) (glutaredoxin)'	Nucleotide Salvage Pathway'		0	0
RNDR4b'	ribonucleoside-diphosphate reductase (UDP) (glutaredoxin)'	Nucleotide Salvage Pathway'		0	0
RNTR2c'	ribonucleoside-triphosphate reductase (GTP) (flavodoxin)'	Nucleotide Salvage Pathway'		0	0
RNTR3c'	ribonucleoside-triphosphate reductase (CTP) (flavodoxin)'	Nucleotide Salvage Pathway'		0	0
RNTR4c'	ribonucleoside-triphosphate reductase (UTP) (flavodoxin)'	Nucleotide Salvage Pathway'		0	0
XTSNH'	Xanthosine hydrolase'	Nucleotide Salvage Pathway'		0.0696769	0.0139357
NTP1'	nucleoside-triphosphatase (ATP)'	Nucleotide Salvage Pathway'		0	0
NTP10'	nucleoside-triphosphatase (ITP)'	Nucleotide Salvage Pathway'		0	0
NTP11'	nucleoside-triphosphatase (dITP)'	Nucleotide Salvage Pathway'		0	0
NTP12'	nucleoside-triphosphatase (XTP)'	Nucleotide Salvage Pathway'		0	0
NTP3'	nucleoside-triphosphatase (GTP)'	Nucleotide Salvage Pathway'		0	0
NTP5'	nucleoside-triphosphatase (CTP)'	Nucleotide Salvage Pathway'		0	0
NTPP2'	Nucleoside triphosphate pyrophosphorylase (gtp)'	Nucleotide Salvage Pathway'		0	0
NTPP6'	Nucleoside triphosphate pyrophosphorylase (atp)'	Nucleotide Salvage Pathway'		0	0
NTPP7'	Nucleoside triphosphate pyrophosphorylase (dttp)'	Nucleotide Salvage Pathway'		0	0
NTPP8'	Nucleoside triphosphate pyrophosphorylase (utp)'	Nucleotide Salvage Pathway'		0	0
ATPS4rpp'	ATP synthase (four protons for one ATP) '	Oxidative Phosphorylation'		28.2108	13.36
CRNCAL2'	Carnitine-CoA Ligase'	Oxidative Phosphorylation'		0	0
CRNDCAL2'	D-Carnitine-CoA Ligase'	Oxidative Phosphorylation'		0	0
CTBTCAL2'	Crotonobetaine-CoA Ligase'	Oxidative Phosphorylation'		0	0
DMSOR1pp'	Dimethyl sulfoxide reductase (Menaquinol 8) '	Oxidative Phosphorylation'		0	0
DMSOR2pp'	Dimethyl sulfoxide reductase (Demethylmenaquinol 8) '	Oxidative Phosphorylation'		0	0
FDH4pp'	formate dehydrogenase (quinone-8) '	Oxidative Phosphorylation'		0	0
FDH5pp'	Formate Dehydrogenase (menaquinone-8) '	Oxidative Phosphorylation'		0	0
G3PD6'	glycerol-3-phosphate dehydrogenase (menaquinone-8)'	Oxidative Phosphorylation'		0	0
G3PD7'	glycerol-3-phosphate dehydrogenase (demethylmenaquinone-8)'	Oxidative Phosphorylation'		0	0
HYD1pp'	hydrogenase (ubiquinone-8: 2 protons) '	Oxidative Phosphorylation'		0	0
HYD2pp'	Hydrogenase (menaquinone8: 2 protons) '	Oxidative Phosphorylation'		0	0
HYD3pp'	Hydrogenase (Demethylmenaquinone-8: 2 protons) '	Oxidative Phosphorylation'		0	0
LDH_D2'	D-lactate dehydrogenase'	Oxidative Phosphorylation'		0	0
NADH5'	NADH dehydrogenase (ubiquinone-8 )'	Oxidative Phosphorylation'		0	0
NADH9'	NADH dehydrogenase (demethylmenaquinone-8 & 0 protons)'	Oxidative Phosphorylation'		0	0
NADPHQR2'	NADPH Quinone Reductase (Ubiquinone-8)'	Oxidative Phosphorylation'		0	0
NADPHQR3'	NADPH Quinone Reductase (Menaquinone-8)'	Oxidative Phosphorylation'		0	0
NADPHQR4'	NADPH Quinone Reductase (2-Demethylmenaquinone-8)'	Oxidative Phosphorylation'		0	0
NO3R2pp'	Nitrate reductase (Menaquinol-8) '	Oxidative Phosphorylation'		-5.69427e-31	0
NTRIR2x'	nitrite Reductase (NADH)'	Oxidative Phosphorylation'		0	0
PPKr'	polyphosphate kinase'	Oxidative Phosphorylation'		-1.03723	-0.203306
SUCDi'	succinate dehydrogenase (irreversible)'	Oxidative Phosphorylation'		17.4887	0.000235129
TMAOR1pp'	Trimethylamine N-oxide reductase (menaquinol 8) '	Oxidative Phosphorylation'		0	0
TMAOR2pp'	Trimethylamine N-oxide reductase (demethylmenaquinol 8) '	Oxidative Phosphorylation'		0	0
GART'	GAR transformylase-T'	Purine and Pyrimidine Biosynthesis'		0	0
IMPC'	IMP cyclohydrolase'	Purine and Pyrimidine Biosynthesis'		-0.148997	-0.0298001
FHL'	Formate-hydrogen lyase'	Pyruvate Metabolism'		0	0
LDH_D'	D-lactate dehydrogenase'	Pyruvate Metabolism'		0	0
OAADC'	oxaloacetate decarboxylase'	Pyruvate Metabolism'		0	0
26DAHtex'	meso-2,6-Diaminoheptanedioate transport via diffusion '	Transport'		0	0
3AMPtex'	3AMP transport via diffusion '	Transport'		0	0
3CMPtex'	3CMP transport via diffusion '	Transport'		0	0
3GMPtex'	3GMP transport via diffusion '	Transport'		0	0
3UMPtex'	3UMP transport via diffusion '	Transport'		0	0
ABUTt2pp'	4-aminobutyrate transport in via proton symport '	Transport'		0	0
ABUTtex'	4-aminobutyrate transport via diffusion '	Transport'		0	0
ACACtex'	acetoacetate transport via diffusion '	Transport'		0	0
ACALDtpp'	acetaldehyde reversible transport '	Transport'		0	0
ACGAM1Ptex'	N-acetyl-D-glucosamine 1-phosphate transport via diffusion '	Transport'		0	0
ACGAtex'	N-Acetyl-D-glucosamine transport via diffusion '	Transport'		0	0
ACMANAtex'	N-acetyl-D-mannosamine transport via diffusion '	Transport'		0	0
ACSERtex'	O-Acetyl-L-serine transport via diffusion '	Transport'		0	0
ACt2rpp'	acetate reversible transport via proton symport '	Transport'		0	0
ADEt2rpp'	adenine transport via proton symport (reversible) '	Transport'		0	0
ADNt2rpp'	adenosine transport in via proton symport, reversible '	Transport'		0	0
ADOCBLabcpp'	Adenosylcobalamin transport via ABC system '	Transport'		0	0
AKGt2rpp'	2-oxoglutarate reversible transport via symport '	Transport'		0	0
ALAabcpp'	L-alanine transport via ABC system '	Transport'		0	0
ALAALAabcpp'	D-alanyl-D-alanine (DalaDala) transport via ABC system '	Transport'		0	0
ALAALAtex'	D-alanyl-D-alanine (DalaDala) transport via diffusion '	Transport'		6.54124e-25	1.80784e-24
ALAtex'	L-alanine transport via diffusion '	Transport'		0	0
AMPtex'	AMP transport via diffusion '	Transport'		0	0
ARBt2rpp'	L-arabinose transport via proton symport '	Transport'		4.50374e-27	0
ARBt3ipp'	L-arabinose transport via proton antiport '	Transport'		0	0
ARBTptspp'	arbutin transport via PEP:Pyr PTS '	Transport'		0	0
ARGabcpp'	L-arginine transport via ABC system '	Transport'		0	0
ARGt3pp'	L-arginine transport out via proton antiport '	Transport'		0	0
ASCBptspp'	L-ascorbate transport via PEP:Pyr PTS '	Transport'		0	0
ASNabcpp'	L-asparagine transport via ABC system '	Transport'		0	0
ASNt2rpp'	L-asparagine reversible transport via proton symport '	Transport'		0	0
ASPabcpp'	L-aspartate transport via ABC system '	Transport'		0	0
ASPt2pp'	L-aspartate transport in via proton symport '	Transport'		0	0
ASPt2rpp'	L-aspartate transport in via proton symport reversible'	Transport'		0	0
BALAt2pp'	beta-alanine transport in via proton symport '	Transport'		0	0
BALAtex'	beta-alanine transport via diffusion '	Transport'		0	0
BCCPE'	biotin-carboxyl-carrier-protein:carbon-dioxide ligase (ADP-forming)'	Transport'		0	0
CGLYabcpp'	L-Cysteinylglycine (Cys-Gly) transport via ABC system '	Transport'		0	0
CGLYtex'	L-Cysteinylglycine transport via diffusion '	Transport'		0	0
CHTBSptspp'	chitobiose transport via PEP:Pyr PTS '	Transport'		0	0
CITt3pp'	citrate transport out via proton antiport '	Transport'		0	0
CITt7pp'	Citrate transport via succinate antiport '	Transport'		1.64179e-27	0
CITtex'	citrate transport via diffusion '	Transport'		-1.64179e-27	0
CLt3_2pp'	chloride transport out via proton antiport (2:1) '	Transport'		0.00733269	0.00146657
CRNabcpp'	L-carnitine transport via ABC system '	Transport'		0	0
CRNDabcpp'	D-carnitine transport via ABC system '	Transport'		0	0
CRNDt2rpp'	D-carnitine outward transport (H+ antiport)'	Transport'		0	0
CRNt2rpp'	L-carnitine outward transport (H+ antiport)'	Transport'		0	0
CRNt8pp'	L-carnitine/D-carnitine antiporter '	Transport'		0	0
CTBTabcpp'	crotonobetaine transport via ABC system '	Transport'		0	0
CUt3'	copper transport out via proton antiport'	Transport'		0	0
CUtex'	copper (Cu+1) transport via diffusion '	Transport'		0	0
CYANtex'	Cyanide transport via diffusion '	Transport'		0	0
CYSabc2pp'	L-cysteine export via ABC system '	Transport'		0	0
CYSabcpp'	L-cysteine uptake via ABC system '	Transport'		0	0
CYStpp'	L-cysteine export via facilitated transport'	Transport'		0	0
CYTDt2pp'	cytidine transport in via proton symport '	Transport'		0	0
CYTDt2rpp'	cytidine transport in via proton symport, reversible '	Transport'		0	0
DADNtex'	deoxyadenosine transport via diffusion '	Transport'		0	0
DALAt2pp'	D-alanine transport in via proton symport '	Transport'		0	0
DALAtex'	D-Alanine transport via diffusion '	Transport'		0	0
DAMPtex'	dAMP transport via diffusion '	Transport'		0	0
DAPabcpp'	M-diaminopimelic acid ABC transport '	Transport'		0	0
DCMPtex'	dCMP transport via diffusion '	Transport'		0	0
DCYTtex'	deoxycytidine transport via diffusion '	Transport'		0	0
DGMPtex'	dGMP transport via diffusion '	Transport'		0	0
DGSNtex'	deoxyguanosine transport via diffusion '	Transport'		0	0
DHAtpp'	Dihydroxyacetone transport via facilitated diffusion '	Transport'		0	0
DIMPtex'	dIMP transport via diffusion '	Transport'		0	0
DINStex'	deoxyinosine transport via diffusion '	Transport'		0	0
D-LACt2pp'	D-lactate transport via proton symport '	Transport'		0	0
DMSOtex'	Dimethyl sulfoxide transport via diffusion '	Transport'		0	0
DMStex'	Dimethyl sulfide transport via diffusion '	Transport'		0	0
DSERt2pp'	D-serine transport in via proton symport '	Transport'		0	0
DTMPtex'	dTMP transport via diffusion '	Transport'		0	0
DUMPtex'	dUMP transport via diffusion '	Transport'		0	0
DURIt2pp'	deoxyuridine transport in via proton symport '	Transport'		0	0
DURItex'	deoxyuridine transport via diffusion '	Transport'		-1.73769e-31	0
ETHAtex'	ethanolamine transport via diffusion (extracellular)'	Transport'		0	0
ETOHtrpp'	ethanol reversible transport via diffusion '	Transport'		0	0
EX_biomass'	EX_biomass'	Transport'		0.434189	0.08684
EX_BIOTIN'	EX_BIOTIN'	Transport'		-1.03175e-06	-2.06356e-07
EX_cl'	EX_cl'	Transport'		-0.0146654	-0.00293315
F6Pt6_2pp'	Fructose-6-phosphate transport via phosphate antiport '	Transport'		0	0
F6Ptex'	fructose 6-phosphate transport via diffusion '	Transport'		0	0
FE3DHBZStonex'	ferric 2,3-dihydroxybenzoylserine transport via ton system (extracellular)'	Transport'		0	0
FE3tex'	iron (III) transport via diffusion '	Transport'		0	0
FRUpts2pp'	Fructose transport via PEP:Pyr PTS (f6p generating) '	Transport'		0	0
FRUtex'	D-fructose transport via diffusion '	Transport'		0	0
FUMt2_3pp'	Fumarate transport via proton symport (3 H) '	Transport'		0	0
FUMtex'	Fumarate transport via diffusion '	Transport'		-1.04965e-24	-1.64564e-23
G1Ptex'	D-glucose 1-phosphate transport via diffusion'	Transport'		0	0
G3PEtex'	glycero-3-phosphoethanolamine transport via diffusion '	Transport'		0	0
G3PGtex'	glycerophoglycerol transport via diffusion '	Transport'		0	0
G3PItex'	glycero-3-phospho-1-inositol transport via diffusion '	Transport'		0	0
G3PStex'	glycerophosphserine transport via diffusion '	Transport'		0	0
G6Pt6_2pp'	Glucose-6-phosphate transport via phosphate antiport '	Transport'		0	0
G6Ptex'	glucose 6-phosphate transport via diffusion '	Transport'		0	0
GAL1Ptex'	D-galactose 1-phosphate transport via diffusion '	Transport'		0	0
GALTptspp'	Galactitol transport via PEP:Pyr PTS '	Transport'		0	0
GAM6Pt6_2pp'	D-Glucosamine 6-phosphate transport via phosphate antiport '	Transport'		0	0
GAMAN6Ptex'	D-glucosamine 6-phosphate transport via diffusion '	Transport'		0	0
GAMptspp'	D-glucosamine transport via PEP:Pyr PTS '	Transport'		0	0
GAMtex'	D-glucosamine transport via diffusion '	Transport'		0	0
GLCabcpp'	D-glucose transport via ABC system '	Transport'		0	0.00414503
GLCNt2rpp'	D-gluconate transport via proton symport, reversible '	Transport'		0	0
GLCUR1Ptex'	D-glucuronate 1-phosphate transport via diffusion '	Transport'		0	0
GLCURt2rpp'	D-glucuronate transport via proton symport, reversible '	Transport'		0	0
GLNabcpp'	L-glutamine transport via ABC system '	Transport'		0	0
GLNt2rpp'	L-gln reversible transport via proton symport '	Transport'		0	0
GLUt4pp'	Na+/glutamate symport '	Transport'		0	0
GLUtex'	L-glutamate transport via diffusion '	Transport'		0	0
GLYALDtpp'	Glyceraldehyde facilitated diffusion '	Transport'		0	0
GLYBt2pp'	Glycine betaine transport via proton symport '	Transport'		0	0
GLYC3Pt6pp'	Glycerol-3-phosphate : phosphate antiporter '	Transport'		0	0
GLYC3Ptex'	Glycerol-3-phosphate transport via diffusion '	Transport'		0	0
GLYCAt2rpp'	D-glycerate transport via proton symport, reversible '	Transport'		0	0
GLYCtpp'	glycerol transport via channel '	Transport'		0	0
GLYtex'	Glycine transport via diffusion '	Transport'		0	0
GMPtex'	GMP transport via diffusion '	Transport'		0	0
GSNt2pp'	guanosine transport in via proton symport '	Transport'		0	0
GSNtex'	guanosine transport via diffusion '	Transport'		5.96951e-25	0
GTHRDabcpp'	Reduced glutathione via ABC system '	Transport'		0	0
GTHRDtex'	glutathione transport via diffusion '	Transport'		0	0
GUAt2pp'	guanine transport in via proton symport '	Transport'		0	0
GUAtpp'	Guanine transport via diffusion '	Transport'		-2.48632e-25	0
H2Otpp'	H2O transport via diffusion '	Transport'		-19.5406	-14.3614
H2St1pp'	h2s transport '	Transport'		0	0
H2Stex'	h2s transport via diffusion '	Transport'		0	0
H2tpp'	hydrogen transport diffusion '	Transport'		0	0
HISabcpp'	L-histidine transport via ABC system '	Transport'		0	0
HISt2rpp'	L-histidine reversible transport via proton symport '	Transport'		0	0
HOMt2pp'	L-homoserineserine efflux via proton symport'	Transport'		0	0
HOMtex'	L-homoserine transport via diffusion '	Transport'		0	-9.9504e-24
HYXNtpp'	Hypoxanthine transport '	Transport'		4.05058e-28	0
ILEabcpp'	L-isoleucine transport via ABC system '	Transport'		0	0
ILEt2rpp'	L-isoleucine reversible transport via proton symport '	Transport'		0	0
INDOLEt2pp'	Indole transport via proton symport, irreversible '	Transport'		0	0
INDOLEt2rpp'	Indole transport via proton symport, reversible '	Transport'		1.69688e-26	0
INSt2pp'	inosine transport in via proton symport '	Transport'		0	0
INSt2rpp'	inosine transport in via proton symport, reversible '	Transport'		0	0
LEUabcpp'	L-leucine transport via ABC system '	Transport'		0	0
L-LACt2rpp'	L-lactate reversible transport via proton symport '	Transport'		0	0
LYSt3pp'	L-lysine transport out via proton antiport '	Transport'		0	0
MALt3pp'	L-malate transport out via proton antiport '	Transport'		0	0
MALTptspp'	maltose transport via PEP:Pyr PTS '	Transport'		0	0
MAN6Pt6_2pp'	Mannose-6-phosphate transport via phosphate antiport '	Transport'		0	0
METt2rpp'	L-met reversible transport via proton symport '	Transport'		0	0
NACtpp'	Nicotinic acid uptake '	Transport'		0	0
NAtex'	sodium transport via diffusion '	Transport'		0.0146654	0.00293315
NMNt7pp'	NMN transport via NMN glycohydrolase '	Transport'		0	0
NO3tex'	nitrate transport via diffusion '	Transport'		-5.69789e-31	0
NOtex'	nitric oxide transport via diffusion '	Transport'		0	0
O2Stex'	superoxide anion transport via diffusion '	Transport'		0	0
ORNabcpp'	ornithine transport via ABC system '	Transport'		0	0
OROTt2_2pp'	Orotate transport via proton symport (2 H) '	Transport'		0	0
PA120abcpp'	phosphatidate transport via ABC system (n-C12:0)'	Transport'		0	0
PA140abcpp'	phosphatidate transport via ABC system (n-C14:0)'	Transport'		0	0
PA141abcpp'	phosphatidate transport via ABC system (n-C14:1)'	Transport'		0	0
PA160abcpp'	phosphatidate transport via ABC system (n-C16:0)'	Transport'		0	0
PA161abcpp'	phosphatidate transport via ABC system (n-C16:1)'	Transport'		0	0
PA180abcpp'	phosphatidate transport via ABC system (n-C18:0)'	Transport'		0	0
PA181abcpp'	phosphatidate transport via ABC system (n-C18:1)'	Transport'		0	0
PGP120abcpp'	phosphatidylglycerophosphate transport via ABC system (n-C12:0)'	Transport'		0	0
PGP140abcpp'	phosphatidylglycerophosphate transport via ABC system (n-C14:0)'	Transport'		0	0
PGP141abcpp'	phosphatidylglycerophosphate transport via ABC system (n-C14:1)'	Transport'		0	0
PGP160abcpp'	phosphatidylglycerophosphate transport via ABC system (n-C16:0)'	Transport'		0	0
PGP161abcpp'	phosphatidylglycerophosphate transport via ABC system (n-C16:1)'	Transport'		0	0
PGP180abcpp'	phosphatidylglycerophosphate transport via ABC system (n-C18:0)'	Transport'		0	0
PGP181abcpp'	phosphatidylglycerophosphate transport via ABC system (n-C18:1)'	Transport'		0	0
PHEMEabcpp'	protoheme transport via ABC system '	Transport'		0	0
PHEMEtiex'	protoheme transport irreversible out via diffusion '	Transport'		-1.03815e-29	0
PHEt2rpp'	L-phenylalanine reversible transport via proton symport '	Transport'		0	0
PNTOt4pp'	Pantothenate sodium symporter '	Transport'		0	0
PROabcpp'	L-proline transport via ABC system '	Transport'		0	0
PROGLYabcpp'	L-Prolinylglycine (Pro-Gly) transport via ABC system '	Transport'		0	0
PROt3pp'	L-proline transport out via proton antiport '	Transport'		0	0
PROt4pp'	Na+/Proline-L symporter '	Transport'		0	0
PSERtex'	phospho-L-serine transport via diffusion '	Transport'		0	0
PTRCORNt7pp'	putrescine/ornithine antiporter '	Transport'		1.80407e-27	0
PTRCt2pp'	putrescine transport in via proton symport'	Transport'		-1.80407e-27	0
PYDXtpp'	pyridoxal import'	Transport'		0	0
PYRt2rpp'	pyruvate reversible transport via proton symport '	Transport'		0	0
R5Ptex'	Ribose 5-phosphate transport via diffusion '	Transport'		0	0
SERabcpp'	L-ser transport via ABC system '	Transport'		0	0
SERt3pp'	L-ser transport out via proton antiport '	Transport'		0	0
SKMt2pp'	shikimate transport in via proton symport '	Transport'		0	0
SPMDabcpp'	spermidine transport via ABC system '	Transport'		0	0
SPMDt3pp'	spermidine transport out via proton antiport '	Transport'		0	0
SUCCt2_2pp'	succinate transport via proton symport (2 H) '	Transport'		0	0
SUCCt2_3pp'	Succintate transport via proton symport (3 H) '	Transport'		0	0
SUCCt3pp'	succinate transport out via proton antiport '	Transport'		0	0
THMabcpp'	thiamine transport via ABC system '	Transport'		0	0
THMDt2pp'	thymidine transport in via proton symport '	Transport'		0	0
THMDt2rpp'	thymidine transport in via proton symport, reversible '	Transport'		2.16892e-28	0
THRabcpp'	L-threonine transport via ABC system '	Transport'		0	0
THRt2pp'	L-threonine efflux transport via proton antiport '	Transport'		0	0
TREabcpp'	trehalose transport via ABC system '	Transport'		0	0
TREptsp'	trehalose via PEP:Pyr '	Transport'		0	0
TREptspp'	trehalose transport via PEP:Pyr PTS '	Transport'		0	0
TRPabcpp'	L-trp transport via ABC system '	Transport'		0	0
TYRt2rpp'	L-tyrosine reversible transport via proton symport '	Transport'		2.281e-27	-1.63174e-25
URAt2pp'	uracil transport in via proton symport '	Transport'		0	0
URAt2rpp'	uracil transport in via proton symport, reversible '	Transport'		6.23503e-27	0
UREAtpp'	Urea transport via facilitate diffusion '	Transport'		0	0
URIt2pp'	uridine transport in via proton symport '	Transport'		0	0
URIt2rpp'	uridine transport in via proton symport, reversible '	Transport'		0	0
VALabcpp'	L-valine transport via ABC system '	Transport'		0	0
VALt2rpp'	L-valine reversible transport via proton symport '	Transport'		-1.30191e-24	0
XANt2pp'	xanthine transport in via proton symport '	Transport'		0	0
XANtpp'	xanthine reversible transport '	Transport'		-0.0696769	-0.0139357
XTSNt2rpp'	Xanthosine transport via proton symport '	Transport'		0	0
XYLabcpp'	D-xylose transport via ABC system '	Transport'		0	0
XYLUt2pp'	L-xylulose transport in via proton symport '	Transport'		0	0
XYLUtex'	L-xylulose transport via diffusion '	Transport'		0	0
CO2tpp'	CO2 transporter via diffusion '	Transport'		10.0349	4.48511
FORt2pp'	formate transport via proton symport (uptake only)'	Transport'		0	0
Biotinabcpp'	Zinc (Zn+2) ABC transporter, efflux '	Transport'		0	0
Biotint3pp'	zinc (Zn+2) transport out via proton antiport '	Transport'		0	0
Biotintpp'	zinc transport in via permease (no H+)'	Transport'		1.03175e-06	2.06356e-07
ASNTRS'	Asparaginyl-tRNA synthetase'	tRNA Charging'		0	0
LYSTRS'	Lysyl-tRNA synthetase'	tRNA Charging'		0	0
TYRRRpp'	phospho-L-tyrosine phosphatase '	Tyrosine, Tryptophan, and Phenylalanine Metabolism'		0	0
AGPSC'	AGPSC'	Unassigned Reaction'		0.0151051	0.00302109
ARATH'	ARABINOGALACTAN_Ass'	Unassigned Reaction'		0.0428567	0.00857154
ATPM'	ATPM'	Unassigned Reaction'		0	0
DNA'	DNA'	Unassigned Reaction'		0.00451123	0.000902268
FREENTCO'	FREEMYCOLICACID_Ass	Unassigned Reaction'		0.170569	0.0341147
IONS'	IONS'	Unassigned Reaction'		0.027017	0.00540353
MYCOLI'	MYCOLICACID_Ass'	Unassigned Reaction'		0.0460154	0.0092033
PA'	PA'	Unassigned Reaction'		0.0151051	0.00302109
PEPTH'	PEPTIDOGLYCAN_Ass	Unassigned Reaction'		0.0428567	0.00857154
PPTHTH'	PHOSPHOLIPID_Ass	Unassigned Reaction'		0.0126314	0.00252635
RNA'	RNA'	Unassigned Reaction'		0.0225561	0.00451134
PROTEIN'	PROTEIN'	Unassigned Reaction'		0.234584	0.0469179
SOL_POOL'	SOL_POOL'	Unassigned Reaction'		0.00116319	0.000232644
OMCDC'	2-Oxo-4-methyl-3-carboxypentanoate decarboxylation'	Valine, Leucine, and Isoleucine Metabolism'		0.167369	0.0334745
P5CD'	1-pyrroline-5-carboxylate dehydrogenase'	Arginine and Proline Metabolism'		0	0
PROD2'	Proline dehydrogenase'	Arginine and Proline Metabolism'		0	0
GAD	glutamate dehydrogenase	Glutamate Metabolism'		0	3.98756
EX_gaba_L(e)'	γ-aminobutyric acid exchange'	Exchange'		0	3.98756
